# Supplementary material for: Whole-genome resequencing shows numerous genes with nonsynonymous SNPs in the Japanese native cattle Kuchinoshima-Ushi
Source: BMC Genomics. 2011 Feb 10;12:103. doi: 10.1186/1471-2164-12-103 (PMC3048544; doi:10.1186/1471-2164-12-103)
Supplement: Additional file 6 — The list of genes containing nsSNPs. The list of genes containing nsSNPs along with the accession numbers (ss number). [file 1471-2164-12-103-S6.XLSX]

## Sheet: Sheet1
Dataset S1. List of genes containing nsSNPs.
Chromosome	Accession	GeneID	Description	Number of nsSNPs	dbSNP ID (SSID)
1	BC103133	530464	ribosomal protein S24, mRNA (cDNA clone MGC:128292 IMAGE:7989195), complete cds.	1	263545513
1	BC112567	514466	zinc finger, DHHC-type containing 19, mRNA (cDNA clone MGC:137377 IMAGE:8027623), complete cds.	1	263382515
1	BC118209		TBC1 domain family, member 5, mRNA (cDNA clone MGC:139485 IMAGE:8215473), complete cds.	2	263560455,263560456
1	BC120104	511707	chromosome 3 open reading frame 38 ortholog, mRNA (cDNA clone MGC:140599 IMAGE:8272289), complete cds.	1	263300080
1	BT030686	539784	proteasome (prosome, macropain) 26S subunit, non-ATPase, 2 (PSMD2), mRNA, complete cds.	1	263400496
1	NM_001014911	513211	HSPB (heat shock 27kDa) associated protein 1 (HSPBAP1), mRNA.	1	263374388
1	NM_001015596	514191	presenilin associated, rhomboid-like (PARL), nuclear gene encoding mitochondrial protein, mRNA.	2	263400817,263400819
1	NM_001015599	514555	ubiquitin associated and SH3 domain containing, A (UBASH3A), mRNA.	4	263527897,263527898,263527899,263527900
1	NM_001015675	540466	MYC induced nuclear antigen (MINA), mRNA.	1	263319051
1	NM_001024495	507839	protein arginine methyltransferase 2 (PRMT2), mRNA.	1	263540329
1	NM_001025336	526133	potassium voltage-gated channel, shaker-related subfamily, beta member 1 (KCNAB1), mRNA.	1	263450183
1	NM_001031750	281770	forkhead box L2 (FOXL2), mRNA.	5	263491475,263491476,263491477,263491478,263491479
1	NM_001033609	281047	chaperonin containing TCP1, subunit 8 (theta) (CCT8), mRNA.	7	263218555,263218564,263218565,263218568,263218577,263218580,263218582
1	NM_001034218	504615	fetuin B (FETUB), mRNA.	2	263397706,263397707
1	NM_001034436	513193	phospholipid scramblase 1 (PLSCR1), mRNA.	2	263473516,263473517
1	NM_001034513	515946	carbonyl reductase 1 (CBR1), mRNA.	1	263545368
1	NM_001034600	534090	3-hydroxybutyrate dehydrogenase, type 1 (BDH1), nuclear gene encoding mitochondrial protein, mRNA.	1	263383566
1	NM_001034678	539547	hairy and enhancer of split 1, (Drosophila) (HES1), mRNA.	1	263385606
1	NM_001034772	614915	high-mobility group nucleosome binding domain 1 (HMGN1), mRNA.	2	263517356,263517357
1	NM_001035055	508268	claudin 11 (CLDN11), mRNA.	3	263425582,263425583,263425584
1	NM_001035072	509578	CD96 molecule (CD96), mRNA.	3	263352674,263352911,263352940
1	NM_001035297	514615	collagen-like tail subunit (single strand of homotrimer) of asymmetric acetylcholinesterase (COLQ), mRNA.	1	263555642
1	NM_001035393	532844	ATPase, Na+/K+ transporting, beta 3 polypeptide (ATP1B3), mRNA.	1	263484248
1	NM_001037461	512805	cystatin B (stefin B) (CSTB), mRNA.	1	263534118
1	NM_001038117	515350	coiled-coil domain containing 52 (CCDC52), mRNA.	6	263356494,263356495,263356590,263356591,263356592,263356593
1	NM_001038133	520620	nitrilase family, member 2 (NIT2), mRNA.	1	263325510
1	NM_001038150	531379	transmembrane protein 30C (TMEM30C), mRNA.	1	263325350
1	NM_001038158	533379	myeloid leukemia factor 1 (MLF1), mRNA.	4	263447099,263447100,263447101,263447104
1	NM_001038195	613455	IQ motif containing G (IQCG), mRNA.	1	263381197
1	NM_001038205	615197	PEST proteolytic signal containing nuclear protein (PCNP), mRNA.	1	263328142
1	NM_001038505	505907	stress 70 protein chaperone, microsome-associated, 60kDa (HSPA13), mRNA.	2	263263838,263263839
1	NM_001038548	515902	propionyl Coenzyme A carboxylase, beta polypeptide (PCCB), nuclear gene encoding mitochondrial protein, mRNA.	2	263497639,263497823
1	NM_001038562	536793	fragile X mental retardation, autosomal homolog 1 (FXR1), mRNA.	1	263404730
1	NM_001038677	522100	chromosome 21 open reading frame 56 ortholog (C1H21ORF56), mRNA.	1	263538230
1	NM_001040473	281183	phosphoribosylglycinamide formyltransferase, phosphoribosylglycinamide synthetase, phosphoribosylaminoimidazole synthetase (GART), mRNA.	1	263203166
1	NM_001040567	539474	RNA binding motif protein 11 (RBM11), mRNA.	2	263263963,263264048
1	NM_001045910	505082	large subunit GTPase 1 homolog (S. cerevisiae) (LSG1), mRNA.	1	263385168
1	NM_001046091	511603	protein disulfide isomerase family A, member 5 (PDIA5), mRNA.	2	263374951,263375223
1	NM_001046350	533382	PBX/knotted 1 homeobox 1 (PKNOX1), mRNA.	1	263530145
1	NM_001046381	534598	IQ motif containing B1 (IQCB1), mRNA.	3	263373007,263373033,263373034
1	NM_001046458	539591	armadillo repeat containing 8 (ARMC8), mRNA.	1	263493318
1	NM_001046592	617104	growth and transformation-dependent protein (LOC617104), mRNA.	1	263374167
1	NM_001075126	282194	collagen, type VI, alpha 2 (COL6A2), mRNA.	1	263537933
1	NM_001075328	507707	translocase of outer mitochondrial membrane 70 homolog A (S. cerevisiae) (TOMM70A), nuclear gene encoding mitochondrial protein, mRNA.	1	263325618
1	NM_001075351	508337	major facilitator superfamily domain containing 1 (MFSD1), mRNA.	1	263446852
1	NM_001075364	508571	ATG3 autophagy related 3 homolog (S. cerevisiae) (ATG3), mRNA.	1	263355655
1	NM_001075404	509437	arginine/serine-rich coiled-coil 1 (RSRC1), mRNA.	1	263447156
1	NM_001075629	513618	procollagen C-endopeptidase enhancer 2 (PCOLCE2), mRNA.	1	263483456
1	NM_001075781	518967	chromosome 21 open reading frame 2 ortholog (C1H21ORF2), mRNA.	2	263533343,263533373
1	NM_001075893	526956	acyl-Coenzyme A dehydrogenase family, member 11 (ACAD11), mRNA.	2	263509220,263509369
1	NM_001075961	532442	receptor (chemosensory) transporter protein 4 (RTP4), mRNA.	1	263396427
1	NM_001075999	533703	chromosome 3 open reading frame 21 ortholog (C1H3ORF21), mRNA.	5	263384158,263384159,263384161,263384163,263384164
1	NM_001076001	533791	NOP2/Sun domain family, member 3 (NSUN3), mRNA.	2	263306241,263306242
1	NM_001076072	536154	NCK adaptor protein 1 (NCK1), mRNA.	2	263496924,263496925
1	NM_001076092	537349	DAZ interacting protein 3, zinc finger (DZIP3), mRNA.	1	263347628
1	NM_001076108	538512	zinc finger, matrin type 3 (ZMAT3), mRNA.	1	263408456
1	NM_001076259	541148	pentraxin-related gene, rapidly induced by IL-1 beta (PTX3), mRNA.	1	263448709
1	NM_001076284	613725	poly(rC) binding protein 3 (PCBP3), mRNA.	2	263536595,263536596
1	NM_001076453	617307	solute carrier family 19 (folate transporter), member 1 (SLC19A1), mRNA.	1	263535415
1	NM_001076828	510532	poly (ADP-ribose) polymerase family, member 9 (PARP9), mRNA.	1	263374259
1	NM_001076867	519992	ubiquitin specific peptidase 16 (USP16), mRNA.	2	263218587,263218606
1	NM_001076901	534317	mitochondrial ribosomal protein L47 (MRPL47), nuclear gene encoding mitochondrial protein, mRNA.	2	263407358,263407395
1	NM_001076968	522347	mannan-binding lectin serine peptidase 1 (C4/C2 activating component of Ra-reactive factor) (MASP1), mRNA.	1	263396814
1	NM_001076975	767864	interleukin 10 receptor, beta (IL10RB), mRNA.	4	263204125,263204126,263204127,263204174
1	NM_001076979	767899	UDP-GlcNAc:betaGal beta-1,3-N-acetylglucosaminyltransferase 5 (B3GNT5), mRNA.	1	263401990
1	NM_001077044	767980	signal sequence receptor, gamma (translocon-associated protein gamma) (SSR3), mRNA.	1	263450146
1	NM_001077084	768025	potassium voltage-gated channel, Isk-related family, member 2 (KCNE2), mRNA.	1	263201704
1	NM_001077124	768067	hypothetical protein MGC134427 (MGC134427), mRNA.	1	263201541
1	NM_001077977	528014	potassium voltage-gated channel, Isk-related family, member 1 (KCNE1), mRNA.	3	263201264,263201265,263201266
1	NM_001078009	536517	T-cell lymphoma invasion and metastasis 1 (TIAM1), mRNA.	5	263209746,263209781,263209782,263209784,263209785
1	NM_001079639	780781	keratin associated protein (LOC780781), mRNA.	1	263532906
1	NM_001080235	507206	hypothetical LOC507206 (MGC152111), mRNA.	1	263368548
1	NM_001080244	508683	phosphofructokinase, liver (PFKL), mRNA.	6	263533458,263533471,263533472,263533473,263533491,263533513
1	NM_001080281	519597	sorting nexin 4 (SNX4), mRNA.	4	263380806,263380807,263380808,263380828
1	NM_001080340	781644	latexin (LXN), mRNA.	1	263447067
1	NM_001080730	515194	mitochondrial ribosomal protein L39 (MRPL39), nuclear gene encoding mitochondrial protein, mRNA.	3	263229153,263229154,263229155
1	NM_001080740	781604	keratin associated protein 11-1 (KRTAP11-1), mRNA.	1	263211535
1	NM_001081617	614056	shugoshin-like 1 (S. pombe) (SGOL1), mRNA.	3	263569907,263569937,263569938
1	NM_001081725	530116	deleted in azoospermia-like (DAZL), mRNA.	1	263558683
1	NM_001083388	508076	collagen, type XVIII, alpha 1 (COL18A1), mRNA.	17	263535008,263535009,263535010,263535092,263535093,263535234,263535235,263535236,263535237,263535238,263535239,263535240,263535241,263535255,263535277,263535348,263535351
1	NM_001083457	530975	ATP-binding cassette, sub-family F (GCN20), member 3 (ABCF3), mRNA.	1	263400553
1	NM_001083511	614624	asparagine-linked glycosylation 3, alpha-1,3- mannosyltransferase homolog (S. cerevisiae) (ALG3), mRNA.	1	263400529
1	NM_001083513	615200	N-6 adenine-specific DNA methyltransferase 1 (putative) (N6AMT1), mRNA.	2	263218869,263218885
1	NM_001083659	510136	zinc finger protein 295 (ZNF295), mRNA.	6	263526208,263526210,263526211,263526212,263526213,263526215
1	NM_001083694	516462	SON DNA binding protein (SON), mRNA.	3	263203148,263203149,263203150
1	NM_001083702	523482	G protein-coupled receptor 128 (GPR128), mRNA.	3	263326789,263326830,263326869
1	NM_001083730	538314	TBCC domain containing 1 (TBCCD1), mRNA.	1	263397929
1	NM_001083736	538846	junctional adhesion molecule 2 (JAM2), mRNA.	1	263228861
1	NM_001097573	504746	epithelial cell transforming sequence 2 oncogene (ECT2), mRNA.	1	263420496
1	NM_001098010	510809	Protein Mis18-alpha (MIS18A), mRNA.	3	263206455,263206456,263206457
1	NM_001098014	511654	chromatin assembly factor 1, subunit B (p60) (CHAF1B), mRNA.	4	263546219,263546297,263546299,263546300
1	NM_001098096	538761	claudin 8 (CLDN8), mRNA.	3	263214977,263214979,263214980,263218555,263218564,263218565,263218568,263218577,263218580,263218582
1	NM_001098131	522203	ribosomal protein L22-like 1 (RPL22L1), mRNA.	1	263424458
1	NM_001098866	504700	acid phosphatase, prostate (ACPP), mRNA.	1	263511169
1	NM_001098884	506054	leucine rich repeat containing 3 (LRRC3), mRNA.	1	263533186
1	NM_001098908	508374	queuine tRNA-ribosyltransferase domain containing 1 (QTRTD1), mRNA.	3	263357348,263357349,263357351
1	NM_001098949	512676	2-hydroxyacyl-CoA lyase 1 (HACL1), mRNA.	1	263555890
1	NM_001098982	515235	coiled-coil domain containing 80 (CCDC80), mRNA.	1	263355693
1	NM_001099033	525962	guanine nucleotide binding protein (G protein), beta polypeptide 4 (GNB4), mRNA.	3	263408002,263408003,263408036
1	NM_001099118	541235	protein phosphatase 1 (formerly 2C)-like (PPM1L), mRNA.	2	263443730,263443731
1	NM_001100314	507414	phosphoinositide-3-kinase, regulatory subunit 4 (PIK3R4), mRNA.	1	263553727
1	NM_001100327	508668	receptor-interacting serine-threonine kinase 4 (RIPK4), mRNA.	3	263525730,263525731,263525756
1	NM_001100345	511799	leprecan-like 1 (LEPREL1), mRNA.	2	263393728,263393729
1	NM_001101067	509292	ubiquitin-like modifier activating enzyme 5 (UBA5), mRNA.	1	263509074
1	NM_001101080	512171	ADAM metallopeptidase with thrombospondin type 1 motif, 1 (ADAMTS1), mRNA.	6	263225271,263225272,263225273,263225274,263225275,263225278
1	NM_001101149	533642	procollagen-lysine, 2-oxoglutarate 5-dioxygenase 2 (PLOD2), mRNA.	1	263474295
1	NM_001101176	538564	collagen, type VIII, alpha 1 (COL8A1), mRNA.	1	263324659
1	NM_001101232	614562	carboxypeptidase N, polypeptide 2 (CPN2), mRNA.	2	263385382,263385383
1	NM_001101287	783019	disrupted in renal carcinoma 2 (DIRC2), mRNA.	1	263374487
1	NM_001101298	786080	coiled-coil domain containing 14 (CCDC14), mRNA.	1	263376810
1	NM_001101853	505369	mitogen-activated protein kinase kinase kinase 13 (MAP3K13), mRNA.	2	263399118,263399121
1	NM_001101897	508354	hypothetical protein LOC508354 (LOC508354), mRNA.	4	263381702,263381703,263381732,263381746
1	NM_001101939	511034	transmembrane protein 108 (TMEM108), mRNA.	5	263505391,263505392,263505422,263505425,263505427
1	NM_001101948	511959	zinc finger protein 596 (ZNF596), mRNA.	1	263570212
1	NM_001102000	514525	cystathionine-beta-synthase (CBS), mRNA.	2	263530469,263530571
1	NM_001102001	514554	phospholipase D1, phosphatidylcholine-specific (PLD1), mRNA.	2	263422432,263422793
1	NM_001102040	516952	SATB homeobox 1 (SATB1), mRNA.	1	263563503
1	NM_001102054	519219	serpin peptidase inhibitor, clade I (pancpin), member 2 (SERPINI2), mRNA.	1	263431176
1	NM_001102135	531327	lysosomal-associated membrane protein 3 (LAMP3), mRNA.	10	263402230,263402232,263402233,263402234,263402235,263402236,263402237,263402238,263402239,263402240
1	NM_001102183	535231	v-ets erythroblastosis virus E26 oncogene homolog (avian) (ERG), mRNA.	2	263551968,263551969
1	NM_001102206	537669	biotinidase (BTD), mRNA.	1	263555969
1	NM_001102283	614746	eukaryotic translation initiation factor 2A, 65kDa (EIF2A), mRNA.	1	263463261
1	NM_001102346	787607	protein phosphatase 2 (formerly 2A), regulatory subunit B'', alpha (PPP2R3A), mRNA.	2	263498114,263498115
1	NM_001102487	505569	chloride channel 2 (CLCN2), mRNA.	7	263400356,263400357,263400368,263400369,263400370,263400371,263400386
1	NM_001103174	540661	bromodomain and WD repeat domain containing 1 (BRWD1), mRNA.	4	263517116,263517117,263517158,263517204
1	NM_001103226	493713	nuclear receptor subfamily 1, group I, member 2 (NR1I2), mRNA.	1	263369134
1	NM_001103284	538580	p90 autoantigen=like (LOC538580), mRNA.	1	263347832
1	NM_001105052	100125779	phosphate cytidylyltransferase 1, choline, alpha (PCYT1A), mRNA.	3	263382623,263382624,263382655
1	NM_001105326	353350	structural maintenance of chromosomes 4 (SMC4), mRNA.	1	263444002
1	NM_001105367	514192	YEATS domain containing 2 (YEATS2), mRNA.	6	263400907,263400916,263400939,263400949,263400950,263400977
1	NM_001105403		intraflagellar transport 57 homolog (Chlamydomonas) (IFT57), mRNA.	2	263349057,263349058
1	NM_001105469	788769	coiled-coil domain containing 14 (CCDC14), mRNA.	2	263376768,263376769
1	NM_001109767	506569	tetratricopeptide repeat domain 3 (TTC3), mRNA.	7	263548629,263548635,263548642,263548756,263548792,263548811,263548854
1	NM_001113231		thymosin beta 4, X-linked (TMSB4X), mRNA.	1	263338523
1	NM_001113299		DPH3, KTI11 homolog (S. cerevisiae) (DPH3), mRNA.	3	263557319,263557320,263557321
1	NM_001113745		DnaJ (Hsp40) homolog, subfamily C, member 13 (DNAJC13), mRNA.	2	263509880,263509903
1	NM_001113769		carbohydrate (N-acetylglucosamine-6-O) sulfotransferase 2 (CHST2), mRNA.	2	263482890,263482891
1	NM_001114189		sucrase-isomaltase (alpha-glucosidase) (SI), mRNA.	1	263436567
1	NM_001114509		trefoil factor 3 (intestinal) (TFF3), mRNA.	1	263527396
1	NM_001143865		collagen, type VI, alpha 1 (COL6A1), mRNA.	5	263537111,263537163,263537164,263537165,263537166
1	NM_001144101		TSC22 domain family, member 2 (TSC22D2), mRNA.	8	263463667,263463668,263463669,263463670,263463671,263463672,263463674,263463675
1	NM_001159316		karyopherin alpha 4 (importin alpha 3) (KPNA4), mRNA.	1	263443953
1	NM_001163943		T-cell receptor-associated transmembrane adapter 1 (TRAT1), mRNA.	2	263347389,263347394
1	NM_001166040		thrombopoietin (THPO), mRNA.	1	263400325
1	NM_001166515		ADAM metallopeptidase with thrombospondin type 1 motif, 5 (ADAMTS5), mRNA.	5	263224895,263224896,263224897,263224899,263225019
1	NM_173885	280710	activated p21cdc42Hs kinase (TNK2), mRNA.	10	263382161,263382162,263382163,263382164,263382165,263382167,263382168,263382176,263382186,263382187
1	NM_173919	280820	histidine-rich glycoprotein (HRG), mRNA.	3	263397657,263397661,263397676
1	NM_173940	280872	myxovirus (influenza virus) resistance 1, interferon-inducible protein p78 (mouse) (MX1), mRNA.	2	263524821,263524822
1	NM_173984	280988	alpha-2-HS-glycoprotein (AHSG), mRNA.	2	263397828,263397829
1	NM_174002	281038	calcium-sensing receptor (CASR), mRNA.	1	263373971
1	NM_174238	281614	activated leukocyte cell adhesion molecule (ALCAM), mRNA.	3	263337798,263337813,263337815
1	NM_174298	281733	coxsackie virus and adenovirus receptor (CXADR), mRNA.	1	263256967
1	NM_174438	282006	protein S (alpha) (PROS1), mRNA.	2	263305630,263305798
1	NM_174468	282087	synaptojanin 1 (SYNJ1), mRNA.	1	263205434
1	NM_174482	282113	uroplakin 1B (UPK1B), mRNA.	1	263367992
1	NM_174504	282147	ATPase, H+ transporting, lysosomal 70kDa, V1 subunit A (ATP6V1A), mRNA.	1	263357028
1	NM_174552	282257	interferon, alpha; receptor (IFNAR1), mRNA.	1	263203387
1	NM_174574	282306	phosphoinositide-3-kinase, catalytic, alpha polypeptide (PIK3CA), mRNA.	3	263408117,263408139,263408141
1	NM_174708	282661	CD47 molecule (CD47), mRNA.	1	263349548
1	NM_174726	282713	nuclear factor of kappa light polypeptide gene enhancer in B-cells inhibitor, zeta (NFKBIZ), mRNA.	1	263328471
1	NM_174829	282468	solute carrier organic anion transporter family, member 2A1 (SLCO2A1), mRNA.	2	263504031,263504039
1	NM_175781	281877	integrin, beta 2 (complement component 3 receptor 3 and 4 subunit) (ITGB2), mRNA.	3	263532408,263532413,263532416
1	NM_175830	327717	NADH dehydrogenase (ubiquinone) flavoprotein 3, 10kDa (NDUFV3), nuclear gene encoding mitochondrial protein, mRNA.	2	263529613,263529694
1	NM_177508	281568	uridine monophosphate synthetase (UMPS), mRNA.	1	263379138
1	NM_177517	282073	ST6 beta-galactosamide alpha-2,6-sialyltranferase 1 (ST6GAL1), mRNA.	2	263397197,263397198
1	NM_177957	281134	endothelin converting enzyme 2 (ECE2), transcript variant 2b-1, mRNA.	1	263400505
1	NM_203358	281777	growth associated protein 43 (GAP43), mRNA.	3	263359979,263359980,263359981
2	BC120362		obscurin-like 1, mRNA (cDNA clone MGC:143036 IMAGE:8223509), complete cds.	2	263806198,263806200
2	BC133320	281133	endothelin converting enzyme 1, mRNA (cDNA clone MGC:143222 IMAGE:8237604), complete cds.	1	263853108
2	BC133578	614396	hypothetical protein LOC614396, mRNA (cDNA clone MGC:148366 IMAGE:7963244), complete cds.	2	263835530,263835531
2	NM_001002886	444863	glycophorin C (Gerbich blood group) (GYPC), mRNA.	1	263743536
2	NM_001009572	494318	calcium-dependent phospholipase A2 PLA2G2D1 (PLA2G2D1), mRNA.	5	263855599,263855600,263855601,263855602,263855741
2	NM_001011678	497024	nuclear factor (erythroid-derived 2)-like 2 (NFE2L2), mRNA.	1	263625618
2	NM_001013591	281573	villin 1 (VIL1), mRNA.	4	263804093,263804094,263804097,263804098
2	NM_001013595	281722	crystallin, gamma C (CRYGC), mRNA.	3	263781489,263781490,263781491
2	NM_001015548	508628	ribosomal protein S6 (RPS6), mRNA.	2	263814586,263814588
2	NM_001015562	509439	NECAP endocytosis associated 2 (NECAP2), mRNA.	2	263867738,263867748
2	NM_001015575	511571	ring finger protein 25 (RNF25), mRNA.	2	263804640,263804662
2	NM_001015644	532945	cytochrome P450, family 20, subfamily A, polypeptide 1 (CYP20A1), mRNA.	2	263768465,263768467
2	NM_001015660	535402	family with sequence similarity 76, member A (FAM76A), mRNA.	1	263842751
2	NM_001024492	507606	IQ motif containing C (IQCC), mRNA.	2	263835666,263835667
2	NM_001031760	523418	solute carrier family 38, member 11 (SLC38A11), mRNA.	1	263649436
2	NM_001032294	509072	amyotrophic lateral sclerosis 2 (juvenile) chromosome region, candidate 8 (ALS2CR8), mRNA.	1	263768190
2	NM_001034311	508044	interleukin 22 receptor, alpha 1 (IL22RA1), mRNA.	3	263847795,263847866,263847867
2	NM_001034334	508890	lymphocyte-specific protein tyrosine kinase (LCK), mRNA.	2	263835622,263835623
2	NM_001034354	509598	MKI67 (FHA domain) interacting nucleolar phosphoprotein (MKI67IP), mRNA.	1	263728911
2	NM_001034364	509773	transmembrane protein 54 (TMEM54), mRNA.	2	263834605,263834606
2	NM_001034541	521533	methylmalonic aciduria (cobalamin deficiency) cblD type, with homocystinuria (MMADHC), nuclear gene encoding mitochondrial protein, mRNA.	2	263674504,263674505
2	NM_001034592	533668	DnaJ (Hsp40) homolog, subfamily B, member 2 (DNAJB2), mRNA.	1	263805679
2	NM_001034652	538816	zinc finger, CCHC domain containing 17 (ZCCHC17), mRNA.	1	263836846
2	NM_001034680	539672	asparagine synthetase domain containing 1 (ASNSD1), mRNA.	19	263590549,263590551,263590564,263590566,263590568,263590569,263590570,263590574,263590575,263590576,263590578,263590580,263590581,263590583,263590584,263590586,263590587,263590588,263590589
2	NM_001034706	540482	ATG9 autophagy related 9 homolog A (S. cerevisiae) (ATG9A), mRNA.	3	263805589,263805592,263805594
2	NM_001034790	539789	stathmin 1 (STMN1), mRNA.	1	263844686
2	NM_001034799	617274	ermin, ERM-like protein (ERMN), mRNA.	1	263661558
2	NM_001035026	505545	BSD domain containing 1 (BSDC1), mRNA.	1	263835497
2	NM_001035085	510162	aspartyl-tRNA synthetase (DARS), mRNA.	2	263705291,263705374
2	NM_001035311	515529	ring finger protein 186 (RNF186), mRNA.	3	263857903,263857904,263857905
2	NM_001035361	526135	RNA binding motif, single stranded interacting protein 1 (RBMS1), mRNA.	1	263657291
2	NM_001035384	530941	erythrocyte membrane protein band 4.1 like 5 (EPB41L5), mRNA.	2	263727156,263727157
2	NM_001035414	536181	UBX domain protein 4 (UBXN4), mRNA.	1	263706063
2	NM_001035434	613413	histamine N-methyltransferase (HNMT), mRNA.	1	263698194
2	NM_001037444	404126	histone deacetylase 1 (HDAC1), mRNA.	3	263835561,263835562,263835563
2	NM_001038171	536149	ArfGAP with FG repeats 1 (AGFG1), mRNA.	3	263824521,263824559,263824562
2	NM_001038510	506961	arginine decarboxylase (ADC), mRNA.	1	263834398
2	NM_001038535	513771	golgi reassembly stacking protein 2, 55kDa (GORASP2), mRNA.	1	263636641
2	NM_001038553	522932	progestin and adipoQ receptor family member VII (PAQR7), mRNA.	1	263844811
2	NM_001040483	286840	succinate dehydrogenase complex, subunit B, iron sulfur (Ip) (SDHB), nuclear gene encoding mitochondrial protein, mRNA.	1	263866977
2	NM_001045945	506601	RCAN family member 3 (RCAN3), mRNA.	1	263847055
2	NM_001045950	506745	family with sequence similarity 46, member B (FAM46B), mRNA.	1	263843478
2	NM_001045965	507308	phosphatase, orphan 2 (PHOSPHO2), mRNA.	1	263638513
2	NM_001045988	507984	excision repair cross-complementing rodent repair deficiency, complementation group 3 (xeroderma pigmentosum group B complementing) (ERCC3), mRNA.	2	263586650,263586651
2	NM_001046200	515467	amyotrophic lateral sclerosis 2 (juvenile) chromosome region, candidate 4 (ALS2CR4), mRNA.	1	263766148
2	NM_001046297	529043	Rho guanine nucleotide exchange factor (GEF) 10-like (ARHGEF10L), mRNA.	6	263864831,263864988,263865045,263865164,263865352,263865467
2	NM_001046321	532389	mitochondrial ribosomal protein L44 (MRPL44), nuclear gene encoding mitochondrial protein, mRNA.	2	263817037,263817048
2	NM_001046342	533042	methionine aminopeptidase 1D (MAP1D), mRNA.	1	263635189
2	NM_001046360	533803	transcription elongation factor A (SII), 3 (TCEA3), mRNA.	2	263848779,263848791
2	NM_001046382	534645	small nuclear ribonucleoprotein 40kDa (U5) (SNRNP40), mRNA.	1	263836899
2	NM_001046394	535102	zinc finger CCCH-type containing 15 (ZC3H15), mRNA.	1	263598713
2	NM_001046413	535883	3-hydroxyisobutyryl-Coenzyme A hydrolase (HIBCH), nuclear gene encoding mitochondrial protein, mRNA.	1	263588993
2	NM_001046418	536462	armadillo repeat containing 9 (ARMC9), mRNA.	2	263831109,263831169
2	NM_001046437	538702	glycerol kinase (GK), mRNA.	1	263813664
2	NM_001046475	540374	glucocorticoid modulatory element binding protein 1 (GMEB1), mRNA.	3	263841395,263841396,263841407
2	NM_001046541	614576	bridging integrator 1 (BIN1), mRNA.	4	263587299,263587448,263587449,263587450
2	NM_001046583		paroxysmal nonkinesigenic dyskinesia (PNKD), transcript variant 2, mRNA.	1	263803896
2	NM_001046599	617435	complement component 1, q subcomponent, B chain (C1QB), mRNA.	1	263849767
2	NM_001046612	617995	COP9 constitutive photomorphogenic homolog subunit 7B (Arabidopsis) (COPS7B), mRNA.	1	263832835
2	NM_001075131	286810	protein tyrosine phosphatase, receptor type, N (PTPRN), mRNA.	3	263805691,263805694,263805695
2	NM_001075132	317658	3-hydroxymethyl-3-methylglutaryl-Coenzyme A lyase (HMGCL), nuclear gene encoding mitochondrial protein, mRNA.	2	263848288,263848299
2	NM_001075393	509157	nonhomologous end-joining factor 1 (NHEJ1), mRNA.	1	263805475
2	NM_001075547	511983	secernin 3 (SCRN3), mRNA.	2	263631260,263631261
2	NM_001075607	513277	nuclear distribution gene C homolog (A. nidulans) (NUDC), mRNA.	1	263843522
2	NM_001075654	514221	coenzyme Q10 homolog B (S. cerevisiae) (COQ10B), mRNA.	1	263756652
2	NM_001075756	517552	glutamate decarboxylase 1 (brain, 67kDa) (GAD1), mRNA.	1	269529747
2	NM_001075820	521383	phospholipase A2, group IIA (platelets, synovial fluid) (PLA2G2A), mRNA.	6	263856488,263856489,263856490,263856516,263856517,263856518
2	NM_001075826	522103	serine threonine kinase 39 (STE20/SPS1 homolog, yeast) (STK39), mRNA.	7	263640740,263640742,263640743,263640745,263640746,263640747,263640879
2	NM_001076192	539873	zinc finger E-box binding homeobox 2 (ZEB2), mRNA.	2	263685007,263685095
2	NM_001076227	540559	LanC lantibiotic synthetase component C-like 1 (bacterial) (LANCL1), mRNA.	1	263786403
2	NM_001076244	540832	cysteine-serine-rich nuclear protein 3 (CSRNP3), mRNA.	1	263647816
2	NM_001076264	541221	zinc finger and BTB domain containing 8A (ZBTB8A), mRNA.	2	263835088,263835091
2	NM_001076456	507930	Ras-related GTP binding C (RRAGC), mRNA.	4	263586109,263586110,263586111,263586113
2	NM_001076480	617853	spermatogenesis associated 3 (SPATA3), mRNA.	3	263830206,263830207,263830222
2	NM_001076831	510833	collagen, type III, alpha 1 (COL3A1), mRNA.	1	263593114
2	NM_001076870	522714	Indian hedgehog homolog (Drosophila) (IHH), mRNA.	1	263805331
2	NM_001076886	532545	UDP-N-acetyl-alpha-D-galactosamine:polypeptide N-acetylgalactosaminyltransferase 13 (GalNAc-T13) (GALNT13), mRNA.	1	263666086
2	NM_001076888	532839	RAP1 GTPase activating protein (RAP1GAP), mRNA.	4	263852479,263852488,263852489,263852516
2	NM_001076923	540304	WAS/WASL interacting protein family, member 1 (WIPF1), mRNA.	1	263630910
2	NM_001076936	614508	acyl-Coenzyme A dehydrogenase, long chain (ACADL), nuclear gene encoding mitochondrial protein, mRNA.	2	263785677,263785776
2	NM_001076981	767902	transmembrane 4 L six family member 20 (TM4SF20), mRNA.	2	263824185,263824186
2	NM_001076995	767919	angio-associated, migratory cell protein (AAMP), mRNA.	1	263803895
2	NM_001077013	767940	retinoblastoma binding protein 4 (RBBP4), mRNA.	1	263835049
2	NM_001077964	525335	glutaminase (GLS), nuclear gene encoding mitochondrial protein, mRNA.	3	263744777,263744778,263744779
2	NM_001077970	527023	solute carrier family 40 (iron-regulated transporter), member 1 (SLC40A1), mRNA.	3	2.63591e+26
2	NM_001077981	529491	PMS1 postmeiotic segregation increased 1 (S. cerevisiae) (PMS1), mRNA.	1	263590228
2	NM_001077995	533985	rhomboid domain containing 1 (RHBDD1), mRNA.	1	263823282
2	NM_001078002	534618	eukaryotic translation initiation factor 4 gamma, 3 (EIF4G3), mRNA.	1	263853467
2	NM_001078110	768235	transmembrane protein 198 (TMEM198), mRNA.	1	263806148
2	NM_001079783	534349	ubiquitin-conjugating enzyme E2E 3 (UBC4/5 homolog, yeast) (UBE2E3), mRNA.	2	263615818,263615819
2	NM_001080269	512930	PQ loop repeat containing 2 (PQLC2), mRNA.	3	263859435,263859436,263859438
2	NM_001080362	784764	lysophospholipase II (LYPLA2), mRNA.	1	263848316
2	NM_001080739	614739	reprimo, TP53 dependent G2 arrest mediator candidate (RPRM), mRNA.	2	263667693,263667694
2	NM_001081511	504482	WAS protein family, member 2 (WASF2), mRNA.	2	263843004,263843012
2	NM_001081538	539959	integral membrane protein 2C (ITM2C), mRNA.	1	263829434
2	NM_001081575	280765	desmin (DES), mRNA.	1	263805859
2	NM_001081716	510160	tetratricopeptide repeat domain 30A (TTC30A), mRNA.	2	263624717,263624718
2	NM_001082608	512479	heterogeneous nuclear ribonucleoprotein R (HNRNPR), mRNA.	1	263848820
2	NM_001083377	505794	kelch repeat and BTB (POZ) domain containing 10 (KBTBD10), mRNA.	1	263638571
2	NM_001083446	523797	ArfGAP with SH3 domain, ankyrin repeat and PH domain 3 (ASAP3), mRNA.	2	263848734,263848766
2	NM_001083452	527943	malate dehydrogenase 1B, NAD (soluble) (MDH1B), mRNA.	1	263778811
2	NM_001083502	613328	zinc finger protein 385B (ZNF385B), mRNA.	3	263620327,263620328,263620336
2	NM_001083518	615773	family with sequence similarity 119, member A (FAM119A), mRNA.	1	263780291
2	NM_001083722	533908	ribosomal protein S6 kinase, 90kDa, polypeptide 1 (RPS6KA1), mRNA.	3	263843888,263843903,263843904
2	NM_001083783	618245	acyl-Coenzyme A binding domain containing 6 (ACBD6), mRNA.	2	263764863,263764864
2	NM_001098079	533764	ribulose-5-phosphate-3-epimerase (RPE), mRNA.	1	263785352
2	NM_001098156	783257	ATP-binding cassette, sub-family B (MDR/TAP), member 6 (ABCB6), nuclear gene encoding mitochondrial protein, mRNA.	1	263805572
2	NM_001098468	616839	coiled-coil domain containing 93 (CCDC93), mRNA.	1	263724322
2	NM_001098890	506494	hypothetical LOC506494 (MGC159500), mRNA.	3	263848329,263848330,263848331
2	NM_001098906	508203	zinc finger, AN1-type domain 2B (ZFAND2B), mRNA.	1	263805569
2	NM_001098973	514772	GPN-loop GTPase 2 (GPN2), mRNA.	3	263843543,263843544,263843545
2	NM_001098991	516133	Gardner-Rasheed feline sarcoma viral (v-fgr) oncogene homolog (FGR), mRNA.	1	263842810
2	NM_001099017	521806	distal-less homeobox 1 (DLX1), mRNA.	1	263635168
2	NM_001099105	540251	homeobox D10 (HOXD10), mRNA.	1	263628035
2	NM_001099168	617625	RNA binding motif protein 43 (RBM43), mRNA.	1	263671381
2	NM_001099701		PTEN induced putative kinase 1 (PINK1), nuclear gene encoding mitochondrial protein, mRNA.	5	263853908,263853949,263854006,263854034,263854083
2	NM_001100296	504948	glycerol-3-phosphate dehydrogenase 2 (mitochondrial) (GPD2), nuclear gene encoding mitochondrial protein, mRNA.	4	263663001,263663135,263663136,263663137
2	NM_001100317	507865	membrane-associated ring finger (C3HC4) 7 (MARCH7), mRNA.	1	263658556
2	NM_001100330	509422	FK506 binding protein 7 (FKBP7), mRNA.	1	263622284
2	NM_001100337	511060	exostoses (multiple)-like 1 (EXTL1), mRNA.	2	263844539,263844540
2	NM_001101073	510682	dolichyl-diphosphooligosaccharide-protein glycosyltransferase (DDOST), mRNA.	1	263853828
2	NM_001101171	537711	abl-interactor 2 (ABI2), mRNA.	3	263768629,263768630,263768631
2	NM_001101194	539494	solute carrier family 25 (mitochondrial carrier, Aralar), member 12 (SLC25A12), nuclear gene encoding mitochondrial protein, mRNA.	3	263635379,263635461,263635462
2	NM_001101231	614310	splicing factor, arginine/serine-rich 4 (SFRS4), mRNA.	2	263841084,263841085
2	NM_001101272	618224	peptidyl arginine deiminase, type I (PADI1), mRNA.	1	263866487
2	NM_001101285	782719	interleukin 8 receptor, beta (IL8RB), mRNA.	4	263803607,263803608,263803611,263803612
2	NM_001101870	506367	Protein FAM124B (FAM124B), mRNA.	5	263818086,263818106,263818108,263818111,263818112
2	NM_001101913	509423	pleckstrin homology domain containing, family A (phosphoinositide binding specific) member 3 (PLEKHA3), mRNA.	2	263622248,263622250
2	NM_001101942	511281	origin recognition complex, subunit 2-like (yeast) (ORC2L), mRNA.	3	263764058,263764067,263764137
2	NM_001102007	514644	phosphatase and actin regulator 4 (PHACTR4), mRNA.	4	263841482,263841483,263841487,263841488
2	NM_001102031	515744	FAST kinase domains 1 (FASTKD1), mRNA.	1	263638561
2	NM_001102039	516781	NGFI-A binding protein 1 (EGR1 binding protein 1) (NAB1), mRNA.	1	263588218
2	NM_001102062	521240	WD repeat domain 75 (WDR75), mRNA.	2	263591475,263591536
2	NM_001102108	527412	tetratricopeptide repeat domain 21B (TTC21B), mRNA.	3	263647281,263647332,263647333
2	NM_001102115	527841	bol, boule-like (Drosophila) (BOLL), transcript variant 1, mRNA.	1	263757058
2	NM_001102117	528207	FAST kinase domains 2 (FASTKD2), mRNA.	2	263778826,263778847
2	NM_001102199	537282	myosin IB (MYO1B), mRNA.	2	263745218,263745219
2	NM_001102333	784844	transcription elongation factor B (SIII), polypeptide 3 (110kDa, elongin A) (TCEB3), mRNA.	10	263848410,263848411,263848413,263848414,263848415,263848416,263848417,263848419,263848421,263848422
2	NM_001102495	512912	tubulin, gamma complex associated protein 5 (TUBGCP5), mRNA.	2	263575942,263575995
2	NM_001103173	524280	neurobeachin-like 1 (NBEAL1), mRNA.	1	263768448
2	NM_001103322	100125266	alkaline phosphatase-like (LOC100125266), mRNA.	6	263833487,263833489,263833490,263833494,263833495,263833500
2	NM_001105022	789612	hypothetical protein LOC789612 (LOC789612), mRNA.	2	263851655,263851656
2	NM_001105212	530435	kinesin family member 17 (KIF17), mRNA.	5	263853705,263853729,263853730,263853794,263853811
2	NM_001105438	614993	hypothetical protein LOC614993 (LOC614993), mRNA.	2	263767424,263767440
2	NM_001105452	617851	peptidyl arginine deiminase, type II (PADI2), mRNA.	1	263866866
2	NM_001105510		hypothetical protein LOC100125947 (LOC100125947), mRNA.	6	263856708,263856709,263856710,263856711,263856712,263856747
2	NM_001105646	100126042	aldehyde dehydrogenase 4 family, member A1 (ALDH4A1), nuclear gene encoding mitochondrial protein, mRNA.	5	263860418,263860419,263860420,263860423,263860424
2	NM_001109791	507142	absent in melanoma 1-like (AIM1L), mRNA.	5	263844258,263844260,263844264,263844276,263844291
2	NM_001109803	618122	syncoilin, intermediate filament protein (SYNC), mRNA.	2	263834997,263835016
2	NM_001109981	535043	integrin, alpha 6 (ITGA6), mRNA.	1	263634514
2	NM_001110191	100126272	CD302 molecule (CD302), mRNA.	1	263658535
2	NM_001110787	533065	sodium channel, voltage-gated, type IX, alpha subunit (SCN9A), mRNA.	3	263646390,263646391,263646392
2	NM_001113321		diazepam binding inhibitor (GABA receptor modulator, acyl-Coenzyme A binding protein) (DBI), mRNA.	2	263726881,263726882
2	NM_001114170		paroxysmal nonkinesigenic dyskinesia (PNKD), transcript variant 1, mRNA.	2	263803953,263803954
2	NM_001114976		selenoprotein N, 1 (SEPN1), mRNA.	2	263844876,263844877
2	NM_001130751		LIM and senescent cell antigen-like domains 2 (LIMS2), mRNA.	4	263585627,263585628,263585629,263585630
2	NM_001130753		RNA binding motif protein 45 (RBM45), mRNA.	2	263623465,263623466
2	NM_001142485		SPEG complex locus (SPEG), mRNA.	23	263805888,263805889,263805890,263805891,263805892,263805893,263805918,263805919,263805921,263805963,263805986,263806012,263806014,263806015,263806017,263806018,263806019,263806021,263806030,263806031,263806033,263806044,263806045
2	NM_001143745		hypothetical LOC100174923 (LOC100174923), mRNA.	1	263841434
2	NM_001143874		dynein, axonemal, heavy chain 7 (DNAH7), mRNA.	2	263753861,263754045
2	NM_001144091		frizzled homolog 7 (Drosophila) (FZD7), mRNA.	1	263767187
2	NM_001162419		protein kinase, AMP-activated, gamma 3 non-catalytic subunit (PRKAG3), transcript variant 2, mRNA.	1	263804960
2	NM_001166518		chymotrypsin-like elastase family, member 3B (CELA3B), mRNA.	1	263851453
2	NM_001166610		heat shock 60kDa protein 1 (chaperonin) (HSPD1), nuclear gene encoding mitochondrial protein, transcript variant 3, mRNA.	3	263756671,263756678,263756679
2	NM_174059	281170	frizzled-related protein (FRZB), mRNA.	1	263609920
2	NM_174094	281254	inhibin, alpha (INHA), mRNA.	2	263806218,263806219
2	NM_174176	281477	secretogranin II (chromogranin C) (SCG2), mRNA.	1	263816244
2	NM_174220	281581	tyrosyl-tRNA synthetase (YARS), mRNA.	2	263834733,263834735
2	NM_174227	281598	activin A receptor, type IIA (ACVR2A), mRNA.	3	263677892,263677910,263677915
2	NM_174263	281666	chemokine (C-C motif) ligand 20 (CCL20), mRNA.	1	263825440
2	NM_174273		cholinergic receptor, nicotinic, gamma (CHRNG), mRNA.	1	263833680
2	NM_174285	281713	cAMP responsive element binding protein 1 (CREB1), mRNA.	1	263780233
2	NM_174291	281723	crystallin, gamma D (CRYGD), mRNA.	1	263781432
2	NM_174311	281753	erythrocyte membrane protein band 4.1 (elliptocytosis 1, RH-linked) (EPB41), mRNA.	2	263841206,263841207
2	NM_174360	281863	interleukin 8 receptor, beta (IL8RB), mRNA.	6	263803693,263803696,263803697,263803699,263803700,263803701
2	NM_174388	281912	microfibrillar-associated protein 2 (MFAP2), mRNA.	1	263867420
2	NM_174406	281956	neurexophilin 2 (NXPH2), mRNA.	2	263697194,263697195
2	NM_174414	281969	phosphodiesterase 1A, calmodulin-dependent (PDE1A), mRNA.	3	263612120,263612121,263612122
2	NM_174524	282203	crystallin, beta A2 (CRYBA2), mRNA.	2	263805227,263805228
2	NM_174652	282470	solute carrier family 11 (proton-coupled divalent metal ion transporters), member 1 (SLC11A1), mRNA.	3	263804030,263804035,263804037
2	NM_174698	282644	integrin, beta 6 (ITGB6), mRNA.	2	263657984,263658018
2	NM_174712	282685	rhesus-like protein (LOC282685), mRNA.	1	263845394
2	NM_174766	286798	tensin 1 (TNS1), mRNA.	4	263803401,263803402,263803403,263803411
2	NM_174833	317654	solute carrier family 9 (sodium/hydrogen exchanger), member 1 (SLC9A1), mRNA.	4	263843248,263843249,263843250,263843390
2	NM_175049	317756	G protein-coupled bile acid receptor 1 (GPBAR1), mRNA.	1	263803890
2	NM_176648	338052	capping protein (actin filament) muscle Z-line, beta (CAPZB), mRNA.	1	263859061
2	NM_176664	338070	cholinergic receptor, nicotinic, alpha 1 (muscle) (CHRNA1), mRNA.	2	263630764,263630765
2	NM_176668	338074	aldehyde oxidase 1 (AOX1), mRNA.	10	263762622,263762702,263762704,263762742,263762743,263762745,263762752,263762753,263762754,263762776
2	NM_176858	280994	alkaline phosphatase, liver/bone/kidney (ALPL), mRNA.	3	263852598,263852611,263852651
2	NM_181009	281133	endothelin converting enzyme 1 (ECE1), mRNA.	1	263853124
2	NM_181669	353301	mitochondrial trans-2-enoyl-CoA reductase (MECR), nuclear gene encoding mitochondrial protein, mRNA.	2	263840980,263841019
3	BC103379	506682	FAD1 flavin adenine dinucleotide synthetase homolog (S. cerevisiae), mRNA (cDNA clone MGC:127575 IMAGE:7953323), complete cds.	1	263924681
3	BC105490	513051	mutY homolog (E. coli), mRNA (cDNA clone MGC:128714 IMAGE:7987853), complete cds.	1	264127709
3	BC149619	511494	similar to RAP30, mRNA (cDNA clone MGC:159612 IMAGE:8449828), complete cds.	2	264137140,264137141
3	BT030474		guanylate binding protein 1, interferon-inducible (GBP1), mRNA, complete cds.	3	2.70092e+26
3	NM_001007076		relaxin/insulin-like family peptide receptor 4 (RXFP4), mRNA.	1	263922478
3	NM_001008670	493998	cellular retinoic acid binding protein 2 (CRABP2), mRNA.	2	263921250,263921251
3	NM_001011676	497022	CD2 molecule (CD2), mRNA.	6	263953667,263953668,263953669,263953670,263953671,263953672
3	NM_001012285	497205	leptin receptor (LEPR), mRNA.	2	264086317,264086416
3	NM_001013599	282379	transgelin 2 (TAGLN2), mRNA.	2	263905389,263905390
3	NM_001014918	513523	origin recognition complex, subunit 1-like (yeast) (ORC1L), mRNA.	4	264117211,264117214,264117215,264117216
3	NM_001014920	513599	transmembrane protein 79 (TMEM79), mRNA.	2	263921885,263921886
3	NM_001015533	506530	signal sequence receptor, beta (translocon-associated protein beta) (SSR2), mRNA.	1	263922331
3	NM_001015563	509680	phosphatidylinositol glycan anchor biosynthesis, class M (PIGM), mRNA.	4	263904844,263904846,263904847,263904848
3	NM_001015584	512993	WD repeat domain 77 (WDR77), mRNA.	1	263966649
3	NM_001015620	519731	tRNA-yW synthesizing protein 3 homolog (S. cerevisiae) (TYW3), mRNA.	1	264065820
3	NM_001015634	528076	Duffy blood group, chemokine receptor (DARC), mRNA.	2	263908961,263908962
3	NM_001015641	532204	chromosome 1 open reading frame 66 ortholog (C3H1orf66), mRNA.	2	263921234,263921235
3	NM_001015658	534883	vacuolar protein sorting 72 homolog (S. cerevisiae) (VPS72), mRNA.	1	263935637
3	NM_001015666	538459	chromosome 1 open reading frame 43 ortholog (C3H1orf43), mRNA.	4	263925883,263925884,263925890,263925897
3	NM_001017936	506482	RAB25, member RAS oncogene family (RAB25), mRNA.	1	263922198
3	NM_001024485	506551	protein O-linked mannose beta1,2-N-acetylglucosaminyltransferase (POMGNT1), mRNA.	4	264126373,264126374,264126392,264126395
3	NM_001024565	538609	hairy/enhancer-of-split related with YRPW motif-like (HEYL), mRNA.	2	264139177,264139178
3	NM_001024567	539159	cystathionase (cystathionine gamma-lyase) (CTH), mRNA.	1	264077196
3	NM_001024572	540599	MYST/Esa1-associated factor 6 (MEAF6), mRNA.	1	264142401
3	NM_001033990	508918	sterol carrier protein 2 (SCP2), mRNA.	1	264115223
3	NM_001034018	617599	prokineticin 1 (PROK1), mRNA.	1	263969847
3	NM_001034053	404144	lamin A/C (LMNA), mRNA.	1	263922040
3	NM_001034227	504879	amyloid P component-like (MPTX), mRNA.	11	263908510,263908511,263908512,263908514,263908515,263908516,263908517,263908518,263908519,263908521,263908524
3	NM_001034266	506203	proteasome (prosome, macropain) subunit, beta type, 4 (PSMB4), mRNA.	1	263935313
3	NM_001034270	506550	tetraspanin 1 (TSPAN1), mRNA.	2	264126420,264126421
3	NM_001034292	507319	ephrin-A1 (EFNA1), mRNA.	1	263924459
3	NM_001034300	507504	chloride channel accessory 4 (CLCA4), mRNA.	1	264033203
3	NM_001034352	509530	bolA homolog 1 (E. coli) (BOLA1), mRNA.	2	263937718,263937719
3	NM_001034360	509745	dolichyl-phosphate mannosyltransferase polypeptide 3 (DPM3), mRNA.	2	263924417,263924418
3	NM_001034389	510652	tumor necrosis factor, alpha-induced protein 8-like 2 (TNFAIP8L2), mRNA.	2	263935681,263935682
3	NM_001034394	510832	CD1e molecule (CD1E), mRNA.	7	263911967,263911969,263911970,263911976,263911978,263911979,263911980
3	NM_001034417	512041	EBNA1 binding protein 2 (EBNA1BP2), mRNA.	2	264131380,264131397
3	NM_001034475	514929	nicastrin (NCSTN), mRNA.	1	263904288
3	NM_001034582	532903	tryptophanyl tRNA synthetase 2, mitochondrial (WARS2), nuclear gene encoding mitochondrial protein, mRNA.	1	263946779
3	NM_001034611	534439	PDZ domain containing 1 (PDZK1), mRNA.	2	263940696,263940801
3	NM_001034657	539001	tetraspanin 2 (TSPAN2), mRNA.	1	263958973
3	NM_001034677	539521	guanine nucleotide binding protein (G protein), alpha inhibiting activity polypeptide 3 (GNAI3), mRNA.	1	263971517
3	NM_001034751	614212	LIM domain only 4 (LMO4), mRNA.	1	264031597
3	NM_001035017	505103	phosphoglycerate dehydrogenase (PHGDH), mRNA.	2	263945955,263945956
3	NM_001035029	505981	mitochondrial ribosomal protein L9 (MRPL9), nuclear gene encoding mitochondrial protein, mRNA.	2	263934864,263934865
3	NM_001035079	509823	palmdelphin (PALMD), mRNA.	1	263996695
3	NM_001035080	509960	metal-regulatory transcription factor 1 (MTF1), mRNA.	3	264141835,264141836,264141856
3	NM_001035330	518646	glycoprotein A33 (transmembrane) (GPA33), mRNA.	6	263879017,263879018,263879042,263879138,263879149,263879151
3	NM_001035340	521650	ADP-ribosylhydrolase like 2 (ADPRHL2), nuclear gene encoding mitochondrial protein, mRNA.	3	264145671,264145673,264145676
3	NM_001035352	524973	prune homolog (Drosophila) (PRUNE), mRNA.	2	263935850,263935852
3	NM_001035373	528055	annexin A9 (ANXA9), mRNA.	2	263935979,263935995
3	NM_001037468	516094	cell division cycle 7 homolog (S. cerevisiae) (CDC7), mRNA.	1	264017830
3	NM_001037820	524787	chromodomain helicase DNA binding protein 1-like (CHD1L), mRNA.	2	263942534,263942650
3	NM_001038024	504212	chromosome 1 open reading frame 146 ortholog (C3H1orf146), mRNA.	1	264015183
3	NM_001038088	512427	nuclear autoantigenic sperm protein (histone-binding) (NASP), mRNA.	2	264127364,264127368
3	NM_001038143	525659	glutamate-cysteine ligase, modifier subunit (GCLM), mRNA.	1	264011599
3	NM_001038212	616311	polyamine-modulated factor 1 (PMF1), mRNA.	1	263921960
3	NM_001038219	617350	coiled-coil domain containing 19 (CCDC19), mRNA.	1	263905543
3	NM_001038501	282701	ATP synthase, H+ transporting, mitochondrial F0 complex, subunit B1 (ATP5F1), nuclear gene encoding mitochondrial protein, mRNA.	1	263966621
3	NM_001038511	507314	polymerase (RNA) III (DNA directed) polypeptide C (62kD) (POLR3C), mRNA.	2	263940354,263940357
3	NM_001038536	513795	enoyl Coenzyme A hydratase domain containing 2 (ECHDC2), mRNA.	5	264115435,264115436,264115552,264115557,264115592
3	NM_001038571	540581	G protein-coupled receptor 61 (GPR61), mRNA.	3	263971519,263971520,263971523
3	NM_001040608	664655	metaxin 1 (MTX1), nuclear gene encoding mitochondrial protein, mRNA.	1	263924241
3	NM_001045889	504502	carnitine palmitoyltransferase 2 (CPT2), nuclear gene encoding mitochondrial protein, mRNA.	3	264114248,264114249,264114250
3	NM_001045904	504974	organic solute carrier partner 1 (OSCP1), mRNA.	1	264144938
3	NM_001045924	505719	hypothetical protein LOC505719 (LOC505719), mRNA.	1	263935911
3	NM_001045931	505994	neurochondrin (NCDN), mRNA.	4	264146368,264146369,264146370,264146373
3	NM_001045953	506895	HCLS1 associated protein X-1 (HAX1), mRNA.	1	263925801
3	NM_001045961	507189	papillary renal cell carcinoma (translocation-associated) (PRCC), mRNA.	10	263921178,263921179,263921180,263921189,263921192,263921193,263921194,263921196,263921197,263921198
3	NM_001045967	507369	guanine nucleotide binding protein-like 2 (nucleolar) (GNL2), mRNA.	4	264142315,264142317,264142318,264142320
3	NM_001046002	508386	CD48 molecule (CD48), mRNA.	1	263903196
3	NM_001046013	508774	ganglioside induced differentiation associated protein 2 (GDAP2), mRNA.	1	263950250
3	NM_001046023	509101	transmembrane protein 125 (TMEM125), mRNA.	1	264131149
3	NM_001046044	509965	cytidine monophosphate (UMP-CMP) kinase 1, cytosolic (CMPK1), mRNA.	1	264125512
3	NM_001046055	510469	RNA terminal phosphate cyclase domain 1 (RTCD1), mRNA.	1	263995947
3	NM_001046138	513152	ras homolog gene family, member C (RHOC), mRNA.	1	263964123
3	NM_001046141		complement component 8, beta polypeptide (C8B), mRNA.	3	264105558,264105635,264105636
3	NM_001046225	516498	progestin and adipoQ receptor family member VI (PAQR6), mRNA.	2	263921920,263921921
3	NM_001046285	527391	complement component 8, alpha polypeptide (C8A), mRNA.	2	264105710,264105723
3	NM_001046305	529615	HORMA domain containing 1 (HORMAD1), mRNA.	1	263936597
3	NM_001046328	532569	S100 calcium binding protein A9 (S100A9), mRNA.	3	263927438,263927439,263927440
3	NM_001046371		spermatogenesis associated 6 (SPATA6), mRNA.	1	264123350
3	NM_001046421	537087	glucosidase, beta; acid (includes glucosylceramidase) (GBA), mRNA.	2	263924233,263924240
3	NM_001046423	537539	aldehyde dehydrogenase 9 family, member A1 (ALDH9A1), mRNA.	1	263884882
3	NM_001046460	539685	chromosome 1 open reading frame 111 ortholog (C3H1orf111), mRNA.	1	263897249
3	NM_001046501	541250	proline/serine-rich coiled-coil 1 (PSRC1), mRNA.	1	263971899
3	NM_001075168	504595	DENN/MADD domain containing 2D (DENND2D), mRNA.	1	263968381
3	NM_001075197	505318	olfactomedin-like 3 (OLFML3), mRNA.	1	263961241
3	NM_001075213	505641	polymerase (RNA) III (DNA directed) polypeptide G (32kD)-like (POLR3GL), mRNA.	1	263940215
3	NM_001075215	505645	tropomodulin 4 (muscle) (TMOD4), mRNA.	1	263935643
3	NM_001075265	506485	pre-B-cell leukemia homeobox interacting protein 1 (PBXIP1), mRNA.	1	263924731
3	NM_001075281	506848	suppressor of IKBKE 1 (SIKE1), mRNA.	1	263959546
3	NM_001075506	511258	deoxynucleotidyltransferase, terminal, interacting protein 2 (DNTTIP2), mRNA.	2	264011660,264011664
3	NM_001075550	512062	yrdC domain containing (E. coli) (YRDC), nuclear gene encoding mitochondrial protein, mRNA.	1	264141875
3	NM_001075582	512840	POU class 2 homeobox 1 (POU2F1), mRNA.	8	263878103,263878104,263878105,263878106,263878107,263878108,263878109,263878172
3	NM_001075594	513052	target of EGR1, member 1 (nuclear) (TOE1), mRNA.	2	264127696,264127697
3	NM_001075618	513428	peptidylprolyl isomerase H (cyclophilin H) (PPIH), mRNA.	1	264132988
3	NM_001075621	513451	splicing factor, arginine/serine-rich 11 (SFRS11), mRNA.	1	264077429
3	NM_001075648	514113	urate oxidase (UOX), mRNA.	1	264038602
3	NM_001075655	514223	integrin-linked kinase-associated serine/threonine phosphatase 2C (ILKAP), mRNA.	1	264166018
3	NM_001075676	514665	synaptophysin-like 2 (SYPL2), mRNA.	1	263971639
3	NM_001075746	516949	guanylate binding protein 5 (GBP5), mRNA.	1	264024620
3	NM_001075784	519085	chloride channel CLIC-like 1 (CLCC1), mRNA.	3	263972360,263972361,263972368
3	NM_001075832	522462	EF-hand domain family, member D1 (EFHD1), mRNA.	4	264151904,264151905,264151906,264151907
3	NM_001075839	523206	Mov10, Moloney leukemia virus 10, homolog (mouse) (MOV10), mRNA.	1	263964125
3	NM_001075855	524246	epoxide hydrolase 4 (EPHX4), mRNA.	1	264015876
3	NM_001075865	525117	deoxyribonuclease II beta (DNASE2B), mRNA.	3	264038501,264038502,264038545
3	NM_001075918	528926	lymphocyte antigen 9 (LY9), mRNA.	2	263902869,263902888
3	NM_001075935	530610	activating transcription factor 6 (ATF6), mRNA.	2	263899191,263899193
3	NM_001075942	530908	cellular repressor of E1A-stimulated genes 1 (CREG1), mRNA.	2	263877665,263877666
3	NM_001075949	531384	hairy and enhancer of split 6 (Drosophila) (HES6), mRNA.	1	264166142
3	NM_001075962	532460	zinc finger protein 691 (ZNF691), mRNA.	1	264132799
3	NM_001075993	533508	outer dense fiber of sperm tails 2-like (ODF2L), mRNA.	3	264033629,264033637,264033663
3	NM_001075995	533657	guanylate binding protein family, member 6 (GBP6), mRNA.	1	264027101
3	NM_001076077	536504	putative homeodomain transcription factor 1 (PHTF1), mRNA.	1	263961653
3	NM_001076158	539387	myelin protein zero-like 1 (MPZL1), mRNA.	1	263876855
3	NM_001076250	540959	CREB regulated transcription coactivator 2 (CRTC2), mRNA.	1	263926113
3	NM_001076308	614061	ring finger protein 115 (RNF115), mRNA.	1	263940493
3	NM_001076443	617083	ubiquitin-conjugating enzyme E2F (putative) (UBE2F), mRNA.	1	264165652
3	NM_001076464	617486	chromosome 1 open reading frame 88 ortholog (C3H1orf88), mRNA.	2	263967168,263967205
3	NM_001076497	618236	chromosome 3 open reading frame 22 ortholog (C22H3orf22), mRNA.	3	264171923,264171924,264171935
3	NM_001076866	519687	coiled-coil domain containing 37 (CCDC37), mRNA.	1	264171447
3	NM_001076903	534402	phosphoglucomutase 1 (PGM1), mRNA.	1	264090054
3	NM_001076913	538742	mesoderm induction early response 1 homolog (Xenopus laevis) (MIER1), mRNA.	1	264083588
3	NM_001076996	767922	DNA-damage regulated autophagy modulator 2 (DRAM2), mRNA.	2	263968471,263968472
3	NM_001077037	767972	hypothetical protein MGC134040 (MGC134040), mRNA.	7	263938142,263938143,263938144,263938179,263938180,263938191,263938193
3	NM_001077066	768006	G protein-coupled receptor 161 (GPR161), mRNA.	2	263875853,263875855
3	NM_001077091	768032	chromosome 1 open reading frame 141 ortholog (C3H1orf141), mRNA.	4	264083083,264083084,264083138,264083154
3	NM_001077520	774026	cysteine-rich C-terminal 1 (CRCT1), mRNA.	3	263931922,263931924,263931925
3	NM_001077827	280831	jun oncogene (JUN), mRNA.	1	264099698
3	NM_001077858	506131	CTP synthase (CTPS), mRNA.	1	264136409
3	NM_001077863	506537	asparagine-linked glycosylation 14 homolog (ALG14), mRNA.	2	264008944,264008999
3	NM_001077877	508394	calsequestrin 1 (fast-twitch, skeletal muscle) (CASQ1), nuclear gene encoding mitochondrial protein, mRNA.	3	263904503,263904506,263904507
3	NM_001077880	508700	phosphatidylinositol glycan anchor biosynthesis, class K (PIGK), mRNA.	1	269532855
3	NM_001077898	510653	LysM, putative peptidoglycan-binding, domain containing 1 (LYSMD1), mRNA.	1	263935666
3	NM_001077908	511890	cytochrome P450, family 4, subfamily A, polypeptide 11 (CYP4A11), mRNA.	1	264125828
3	NM_001077949	522301	hypothetical LOC522301 (LOC522301), mRNA.	2	264110892,264110893
3	NM_001078008	535940	TNNI3 interacting kinase (TNNI3K), mRNA.	2	264066493,264066892
3	NM_001078129	768314	G patch domain containing 4 (GPATCH4), mRNA.	7	263921548,263921549,263921550,263921551,263921552,263921553,263921555
3	NM_001079593	514249	TM2 domain containing 1 (TM2D1), mRNA.	2	264094532,264094579
3	NM_001079620	614476	hypothetical protein LOC614476 (LOC614476), mRNA.	2	263935829,263935830
3	NM_001080216	281962	oviductal glycoprotein 1, 120kDa (OVGP1), mRNA.	2	263966749,263966750
3	NM_001080279	518246	GIPC PDZ domain containing family, member 2 (GIPC2), mRNA.	1	264057761
3	NM_001080295		ubiquilin 4 (UBQLN4), mRNA.	3	263922214,263922215,263922217
3	NM_001080368	787270	thioesterase superfamily member 4 (THEM4), mRNA.	1	263934584
3	NM_001080726	504742	Cbp/p300-interacting transactivator, with Glu/Asp-rich carboxy-terminal domain, 4 (CITED4), mRNA.	4	264136630,264136633,264136635,264136638
3	NM_001080735	531369	transcription termination factor, RNA polymerase II (TTF2), mRNA.	3	263952502,263952526,263952559
3	NM_001081524	515161	ATPase, Na+/K+ transporting, alpha 2 (+) polypeptide (ATP1A2), mRNA.	7	263904614,263904615,263904616,263904617,263904618,263904619,263904627
3	NM_001081597	531343	melanophilin (MLPH), mRNA.	4	264164152,264164153,264164154,264164180
3	NM_001081720	513666	histone cluster 2, H2ac (HIST2H2AC), mRNA.	5	263937738,263937740,263937742,263937743,263937745
3	NM_001082425	407241	Kruppel-like factor 15 (KLF15), mRNA.	1	264171489
3	NM_001082442	531455	ATG4 autophagy related 4 homolog C (S. cerevisiae) (ATG4C), mRNA.	5	264091658,264091852,264091853,264091854,264091855
3	NM_001082609	513978	dual specificity phosphatase 23 (DUSP23), mRNA.	1	263905873
3	NM_001082613	539923	zinc finger protein 644 (ZNF644), mRNA.	3	264019591,264019592,264019594
3	NM_001083383	507315	nudix (nucleoside diphosphate linked moiety X)-type motif 17 (NUDT17), mRNA.	2	263940329,263940332
3	NM_001083410	511816	SNAP-associated protein (SNAPIN), mRNA.	1	263926529
3	NM_001083417	513081	ribosome production factor 1 homolog (S. cerevisiae) (RPF1), mRNA.	1	264038291
3	NM_001083451	527470	RAR-related orphan receptor C (RORC), mRNA.	3	263934828,263934829,263934830
3	NM_001083456	530205	hypothetical protein LOC530205 (LOC530205), mRNA.	1	263922520
3	NM_001083474	534063	eukaryotic translation initiation factor 2B, subunit 3 gamma, 58kDa (EIF2B3), mRNA.	1	264128394
3	NM_001083481	534657	suppression of tumorigenicity 7 like (ST7L), mRNA.	1	263964183
3	NM_001083506	613842	programmed cell death 1 (PDCD1), mRNA.	2	264170363,264170364
3	NM_001083652	508022	cell division cycle associated 8 (CDCA8), mRNA.	2	264142098,264142107
3	NM_001083679	513598	Smg-5 homolog, nonsense mediated mRNA decay factor (C. elegans) (SMG5), mRNA.	1	263921903
3	NM_001083720	533523	discoidin domain receptor tyrosine kinase 2 (DDR2), mRNA.	3	263895772,263895777,263895778
3	NM_001083724	534576	poly(A) binding protein, cytoplasmic 4 (inducible form) (PABPC4), mRNA.	4	264139209,264139212,264139213,264139214
3	NM_001083738	538913	gap junction protein, alpha 4, 37kDa (GJA4), mRNA.	3	264147592,264147593,264147596
3	NM_001083741	539204	leucine rich repeat containing 8 family, member D (LRRC8D), mRNA.	1	264022002
3	NM_001083757	613448	adenylate kinase 5 (AK5), mRNA.	2	264059100,264059101
3	NM_001083760	613851	solute carrier family 30 (zinc transporter), member 7 (SLC30A7), mRNA.	2	263994880,263994883
3	NM_001083777	617017	receptor (G protein-coupled) activity modifying protein 1 (RAMP1), mRNA.	1	264165408
3	NM_001083790	783439	chromosome 1 open reading frame 226 ortholog (C3H1orf226), mRNA.	2	263897235,263897237
3	NM_001083797	788251	pleckstrin homology domain containing, family O member 1 (PLEKHO1), mRNA.	3	263937343,263937361,263937365
3	NM_001083804	790815	selenocysteine lyase (SCLY), mRNA.	3	264165748,264165749,264165781
3	NM_001097565	407179	low density lipoprotein receptor-related protein 8, apolipoprotein e receptor (LRP8), mRNA.	5	264113942,264113943,264113946,264114039,264114109
3	NM_001098025	513993	cold shock domain containing E1, RNA-binding (CSDE1), mRNA.	1	263959639
3	NM_001098055	522691	tetratricopeptide repeat domain 22 (TTC22), mRNA.	6	264110380,264110382,264110384,264110386,264110388,264110389
3	NM_001098128	614557	RWD domain containing 3 (RWDD3), mRNA.	1	264008594
3	NM_001098140	617777	Src homology 2 domain containing E (SHE), mRNA.	3	263925477,263925478,263925479
3	NM_001098153	504655	3-oxoacid CoA transferase 2 (OXCT2), mRNA.	1	264138803
3	NM_001098719		ankyrin repeat domain 13C (ANKRD13C), mRNA.	2	264077251,264077253
3	NM_001098868	504851	BCL2-related ovarian killer (BOK), mRNA.	1	264169790
3	NM_001098880	505886	IQ motif containing GTPase activating protein 3 (IQGAP3), mRNA.	3	263921636,263921638,263921640
3	NM_001098900	507455	solute carrier family 44, member 3 (SLC44A3), mRNA.	1	264009575
3	NM_001098956	513214	sorting nexin family member 27 (SNX27), mRNA.	1	263935068
3	NM_001098961	513646	HECT domain containing 3 (HECTD3), mRNA.	2	264128357,264128358
3	NM_001098990	516085	cytochrome P450, family 4, subfamily A, polypeptide 22 (CYP4A22), mRNA.	2	264125896,264125898
3	NM_001099102	540007	fatty acid amide hydrolase (FAAH), mRNA.	1	264126118
3	NM_001099206	511709	myeloid cell leukemia sequence 1 (BCL2-related) (MCL1), mRNA.	1	263936897
3	NM_001099363	445420	wingless-type MMTV integration site family, member 2B (WNT2B), mRNA.	1	263964247
3	NM_001099384	537985	histone cluster 2, H2be (HIST2H2BE), mRNA.	1	263937749
3	NM_001100354	513053	olfactomedin-like 2B (OLFML2B), mRNA.	3	263898756,263898759,263898787
3	NM_001101052	505511	adenosylhomocysteinase-like 1 (AHCYL1), mRNA.	1	263970691
3	NM_001101061	507654	ADAMTS-like 4 (ADAMTSL4), mRNA.	5	263936922,263936923,263936928,263936932,263936933
3	NM_001101063	508016	intelectin 2 (ITLN2), mRNA.	7	263901956,263901976,263901978,263902008,263902010,263902030,263902031
3	NM_001101079	512072	protein tyrosine phosphatase, receptor type, F (PTPRF), mRNA.	9	264130687,264130688,264130689,264130696,264130697,264130704,264130709,264130710,264130712
3	NM_001101113	523311	glutathione peroxidase 7 (GPX7), mRNA.	3	264116433,264116434,264116435
3	NM_001101119	524284	adhesion molecule with Ig-like domain 1 (AMIGO1), mRNA.	1	263971579
3	NM_001101147	533161	kinesin family member 2C (KIF2C), mRNA.	1	264128574
3	NM_001101236	615039	akirin 1 (AKIRIN1), mRNA.	4	264139810,264139811,264139812,264139813
3	NM_001101241	615438	BTB (POZ) domain containing 19 (BTBD19), mRNA.	2	264128531,264128534
3	NM_001101254	616319	similar to SLC25A3 protein (LOC616319), mRNA.	1	264113553
3	NM_001101261	616754	chromosome 1 open reading frame 183 ortholog (C3H1orf183), mRNA.	1	263965978
3	NM_001101300	787112	platelet endothelial aggregation receptor 1 (PEAR1), mRNA.	7	263921030,263921031,263921036,263921037,263921038,263921039,263921042
3	NM_001101304	788719	flavin containing monooxygenase 5 (FMO5), mRNA.	1	263942765
3	NM_001101839	504323	thrombospondin 3 (THBS3), mRNA.	3	263924282,263924283,263924286
3	NM_001101877	506913	GRB10 interacting GYF protein 2 (GIGYF2), mRNA.	2	264152038,264152040
3	NM_001101882	507329	inositol polyphosphate-5-phosphatase, 145kDa (INPP5D), mRNA.	3	264152399,264152472,264152473
3	NM_001101902	508547	phosphodiesterase 4D interacting protein (PDE4DIP), mRNA.	2	263943990,263944056
3	NM_001101923	510316	DDB1 and CUL4 associated factor 8 (DCAF8), mRNA.	1	263904440
3	NM_001101945	511740	threonyl-tRNA synthetase 2, mitochondrial (putative) (TARS2), nuclear gene encoding mitochondrial protein, mRNA.	1	263937003
3	NM_001101950	512078	adaptor-related protein complex 4, beta 1 subunit (AP4B1), mRNA.	1	263961313
3	NM_001101959	512633	major facilitator superfamily domain containing 2A (MFSD2A), mRNA.	1	264138565
3	NM_001102053	519027	KN motif and ankyrin repeat domains 4 (KANK4), mRNA.	2	264092878,264092880
3	NM_001102073	522946	immunoglobulin-like domain containing receptor 2 (ILDR2), mRNA.	8	263879617,263879682,263879694,263879695,263879696,263879697,263879698,263879699
3	NM_001102079	523460	carbohydrate (chondroitin 4) sulfotransferase 13 (CHST13), mRNA.	5	264171901,264171902,264171903,264171904,264171905
3	NM_001102118	528433	DEAD (Asp-Glu-Ala-Asp) box polypeptide 20 (DDX20), mRNA.	3	263965874,263965889,263965890
3	NM_001102119	528593	CD5 molecule-like (CD5L), mRNA.	1	263916915
3	NM_001102187	535344	zinc finger CCCH-type containing 12A (ZC3H12A), mRNA.	2	264142431,264142434
3	NM_001102215	538498	zinc finger, ZZ-type containing 3 (ZZZ3), mRNA.	1	264058423
3	NM_001102242	540401	pygopus homolog 2 (Drosophila) (PYGO2), mRNA.	1	263924704
3	NM_001102247	540744	zyg-11 homolog B (C. elegans) (ZYG11B), mRNA.	1	264115946
3	NM_001102255	541097	ataxin 7-like 2 (ATXN7L2), mRNA.	4	263971599,263971602,263971603,263971610
3	NM_001102261	507055	guanylate binding protein 4 (GBP4), mRNA.	37	264025891,264025893,264025895,264025953,264026245,264026247,264026248,264026272,264026274,264026276,264026316,264026317,264026318,264026320,264026410,264026411,264026412,264026461,264026463,264026569,264026570,264026571,264026572,264026573,264026574,264026575,264026576,264026577,264026579,264026580,264026581,264026582,264026583,264026584,264026585,264026586,264026587
3	NM_001102284	614845	hypothetical LOC614845 (MGC179469), mRNA.	4	264128612,264128613,264128614,264128615
3	NM_001102308	616994	leucine rich repeat (in FLII) interacting protein 1 (LRRFIP1), mRNA.	1	264165150
3	NM_001102485	504657	Rho GTPase activating protein 29 (ARHGAP29), mRNA.	2	264010691,264010692
3	NM_001102543	100124500	dual specificity phosphatase 27 (putative) (DUSP27), mRNA.	3	263878773,263878774,263878807
3	NM_001103087	505677	aldehyde dehydrogenase 1 family, member L1 (ALDH1L1), mRNA.	2	264171585,264171587
3	NM_001103107	100125221	ubiquitin associated protein 2-like (UBAP2L), mRNA.	6	263925830,263925831,263925834,263925836,263925842,263925843
3	NM_001103266	529184	RNA polymerase II associated protein 2 (RPAP2), mRNA.	3	264014951,264014953,264015056
3	NM_001103275	533609	acyl-CoA thioesterase 11 (ACOT11), mRNA.	1	264111317
3	NM_001103276	533726	24-dehydrocholesterol reductase (DHCR24), mRNA.	1	264110082
3	NM_001103281	537680	DMRT-like family A2 (DMRTA2), mRNA.	6	264119752,264119757,264119762,264119763,264119764,264119765
3	NM_001104992	539385	hypothetical protein LOC539385 (LOC539385), mRNA.	1	264112484
3	NM_001104995	539935	gap junction protein, beta 3, 31kDa (GJB3), mRNA.	1	264147623
3	NM_001105030	100125390	UDP-Gal:betaGlcNAc beta 1,4- galactosyltransferase, polypeptide 2 (B4GALT2), mRNA.	3	264130028,264130035,264130036
3	NM_001105041	100125592	RUN and SH3 domain containing 1 (RUSC1), mRNA.	2	263923689,263923690
3	NM_001105320	280830	involucrin (IVL), mRNA.	3	263930542,263930543,263930544
3	NM_001105357	511219	chromosome 1 open reading frame 92 ortholog (C3H1ORF92), mRNA.	6	263921000,263921011,263921012,263921013,263921014,263921015
3	NM_001105375	515706	tudor and KH domain containing (TDRKH), mRNA.	1	263934857
3	NM_001105391	523789	leucine-rich repeats and IQ motif containing 3 (LRRIQ3), mRNA.	1	264067356
3	NM_001105396	526059	ATP-binding cassette, sub-family D (ALD), member 3 (ABCD3), mRNA.	1	264010084
3	NM_001105429	540776	ephrin-A3 (EFNA3), mRNA.	1	263924506
3	NM_001105451	617830	POU class 3 homeobox 1 (POU3F1), mRNA.	6	264141700,264141701,264141702,264141703,264141704,264141705
3	NM_001105621	511675	R-spondin homolog (Xenopus laevis) (RSPO1), mRNA.	1	264142260
3	NM_001109998	512233	homeodomain interacting protein kinase 1 (HIPK1), mRNA.	1	263961246
3	NM_001110785	507359	interleukin 6 receptor (IL6R), mRNA.	1	263925640
3	NM_001113757		loricrin (LOR), mRNA.	6	263927875,263927878,263927879,263927881,263927883,263927885
3	NM_001127172		interleukin 23 receptor (IL23R), mRNA.	1	264082416
3	NM_001130766		RAD54-like (S. cerevisiae) (RAD54L), mRNA.	1	264126203
3	NM_001143856		adenosine monophosphate deaminase 2 (isoform L) (AMPD2), mRNA.	2	263971395,263971399
3	NM_001143860		microtubule-actin crosslinking factor 1 (MACF1), mRNA.	5	264139369,264139493,264139518,264139546,264139550
3	NM_001144088		SH3-domain binding protein 4 (SH3BP4), mRNA.	3	264156421,264156439,264156440
3	NM_001146219		nitric oxide synthase 1 (neuronal) adaptor protein (NOS1AP), mRNA.	6	263897273,263897274,263897275,263897299,263897322,263897323
3	NM_001163190		pogo transposable element with ZNF domain (POGZ), mRNA.	1	263935310
3	NM_001163937		sorting nexin 7 (SNX7), mRNA.	3	264000755,264000901,264000913
3	NM_001166509		collagen, type XI, alpha 1 (COL11A1), mRNA.	2	263989488,263989489
3	NM_001166569		histone H3.2 (LOC504599), mRNA.	1	263937845
3	NM_001166573		solute carrier family 6, member 17 (SLC6A17), mRNA.	4	263970320,263970321,263970327,263970435
3	NM_173962	280936	synaptic vesicle glycoprotein 2A (SV2A), mRNA.	2	263937694,263937695
3	NM_173965	280941	tyrosine kinase with immunoglobulin-like and EGF-like domains 1 (TIE1), mRNA.	9	264131078,264131080,264131086,264131087,264131088,264131091,264131092,264131106,264131108
3	NM_173993	281010	aryl hydrocarbon receptor nuclear translocator (ARNT), mRNA.	1	263936387
3	NM_173996	281019	brevican (BCAN), mRNA.	3	263921299,263921300,263921313
3	NM_174025	281093	crystallin, zeta (quinone reductase) (CRYZ), mRNA.	1	264065943
3	NM_174026	281094	colony stimulating factor 1 (macrophage) (CSF1), mRNA.	1	263970734
3	NM_174115	281333	mucin 1, cell surface associated (MUC1), mRNA.	5	263924299,263924300,263924302,263924303,263924304
3	NM_174154	281421	palmitoyl-protein thioesterase 1 (PPT1), mRNA.	1	264138494
3	NM_174175	281476	seryl-tRNA synthetase (SARS), mRNA.	1	263971983
3	NM_174184	281489	signaling lymphocytic activation molecule family member 1 (SLAMF1), mRNA.	2	263903347,263903348
3	NM_174205	281552	thyroid stimulating hormone, beta (TSHB), mRNA.	1	263959009
3	NM_174447	282030	RAB3B, member RAS oncogene family (RAB3B), mRNA.	1	264117705
3	NM_174453	282043	retinal pigment epithelium-specific protein 65kDa (RPE65), mRNA.	4	264080864,264080865,264080880,264080881
3	NM_174537	282226	Fc fragment of IgE, high affinity I, receptor for; gamma polypeptide (FCER1G), mRNA.	1	263900828
3	NM_174539	282229	Fc fragment of IgG, low affinity IIb, receptor (CD32) (FCGR2), mRNA.	2	263899785,263899786
3	NM_174585	282322	protein kinase, cAMP-dependent, catalytic, beta (PRKACB), mRNA.	1	264038957
3	NM_174596	282344	S100 calcium binding protein A7 (S100A7), mRNA.	2	263926829,263926830
3	NM_174602	282356	solute carrier family 2 (facilitated glucose transporter), member 1 (SLC2A1), mRNA.	3	264132689,264132690,264132691
3	NM_174612	282368	solute carrier family 6 (neurotransmitter transporter, glycine), member 9 (SLC6A9), mRNA.	1	264130004
3	NM_174645	282452	interleukin 12 receptor, beta 2 (IL12RB2), mRNA.	3	264082217,264082221,264082310
3	NM_174699	282645	chitinase, acidic (CHIA), mRNA.	3	263968056,263968086,263968138
3	NM_174723	282709	Rh family, B glycoprotein (gene/pseudogene) (RHBG), mRNA.	1	263921708
3	NM_174762	286792	UDP glucuronosyltransferase 1 family, polypeptide A6 (UGT1A6), mRNA.	1	264153440
3	NM_174783	286846	phosphatidylinositol 4-kinase, catalytic, beta (PI4KB), mRNA.	1	263935441
3	NM_174785	286850	guanine nucleotide binding protein (G protein), gamma 12 (GNG12), mRNA.	1	264081718
3	NM_174796	286865	phosphoinositide-3-kinase, regulatory subunit 3 (gamma) (PIK3R3), mRNA.	1	264126747
3	NM_174811	287018	guanine nucleotide binding protein (G protein), gamma 5 (GNG5), mRNA.	2	264038257,264038258
3	NM_177497	281156	farnesyl diphosphate synthase (farnesyl pyrophosphate synthetase, dimethylallyltranstransferase, geranyltranstransferase) (FDPS), mRNA.	4	263923710,263923717,263923718,263923749
3	NM_180994	529879	chymosin (CYM), mRNA.	3	263969814,263969816,263969819
3	NM_181018	281694	chloride channel accessory 3 (pseudogene) (CLCA3P), mRNA.	4	264032976,264032983,264032984,264032990
3	NM_181025	282020	prostaglandin F receptor (FP) (PTGFR), mRNA.	3	264056311,264056312,264056313
3	NM_183407	373543	serine/threonine kinase 25 (STE20 homolog, yeast) (STK25), mRNA.	4	264169695,264169696,264169697,264169714
3	NM_206842	404080	ORF1 protein (ORF1), mRNA.	1	263967396
3	U36445	784768	calcium-activated chloride channel mRNA, complete cds.	5	264032868,264032869,264032870,264032879,264032901
4	BC103085	534546	peptidase (mitochondrial processing) beta, mRNA (cDNA clone MGC:128129 IMAGE:7953483), complete cds.	1	264285961
4	BC142086		cDNA clone MGC:152546 IMAGE:8188352, complete cds.	2	264412325,264412326
4	BC146041	615026	T cell receptor, beta cluster, mRNA (cDNA clone MGC:159721 IMAGE:8632248), complete cds.	1	264405981
4	BC149628	788400	cDNA clone MGC:159629 IMAGE:8455214, complete cds.	9	264297828,264297830,264297831,264297832,264298081,264298083,264298227,264298228,264298229
4	BC149699		cDNA clone MGC:152548 IMAGE:8189001, complete cds.	4	264358564,264358566,264358567,264358568
4	BC151250		hypothetical LOC509513, mRNA (cDNA clone MGC:159541 IMAGE:8187995), complete cds.	3	264406581,264406583,264406584
4	NM_001001166	407996	KRIT1, ankyrin repeat containing (KRIT1), mRNA.	1	264203997
4	NM_001008413	353352	sperm adhesion molecule 1 (PH-20 hyaluronidase, zona pellucida binding) (SPAM1), mRNA.	8	264371096,264371101,264371102,264371153,264371155,264371158,264371159,264371160
4	NM_001012519	317748	aldo-keto reductase family 1, member B1 (aldose reductase) (AKR1B1), mRNA.	3	264390624,264390625,264390626
4	NM_001012999	280855	met proto-oncogene (hepatocyte growth factor receptor) (MET), mRNA.	4	264301404,264301405,264301440,264301490
4	NM_001013588	281417	paraoxonase 2 (PON2), mRNA.	1	264210095
4	NM_001034329	508728	DEAD (Asp-Glu-Ala-Asp) box polypeptide 56 (DDX56), mRNA.	2	264349710,264349711
4	NM_001034337	508903	transmembrane protein 106B (TMEM106B), mRNA.	3	264229709,264229710,264229712
4	NM_001034361	509751	amiloride binding protein 1 (amine oxidase (copper-containing)) (ABP1), mRNA.	1	264436746
4	NM_001034409	511767	endonuclease/exonuclease/phosphatase family domain containing 1 (EEPD1), mRNA.	1	264319771
4	NM_001034613	534546	peptidase (mitochondrial processing) beta (PMPCB), nuclear gene encoding mitochondrial protein, mRNA.	3	264286016,264286022,264286023
4	NM_001034672	539284	tetraspanin 33 (TSPAN33), mRNA.	2	264383502,264383503
4	NM_001034675	539388	transmembrane and ubiquitin-like domain containing 1 (TMUB1), mRNA.	2	264437302,264437303
4	NM_001034729	541283	interferon-related developmental regulator 1 (IFRD1), mRNA.	4	264308583,264308584,264308585,264308586
4	NM_001034771	614871	GTPase, IMAP family member 7 (GIMAP7), mRNA.	2	264434250,264434251
4	NM_001035077	509781	Fas-activated serine/threonine kinase (FASTK), mRNA.	2	264437286,264437290
4	NM_001035286	513780	polymerase (DNA directed), mu (POLM), mRNA.	1	264350271
4	NM_001035341	521998	zinc finger protein 746 (ZNF746), mRNA.	1	264432424
4	NM_001035357	525416	calcium/calmodulin-dependent protein kinase II beta (CAMK2B), mRNA.	2	264349924,264349929
4	NM_001035402	533785	2,3-bisphosphoglycerate mutase (BPGM), mRNA.	2	264391091,264391092
4	NM_001037597	511858	5'-nucleotidase, cytosolic III (NT5C3), mRNA.	1	264324038
4	NM_001038168	535346	islet cell autoantigen 1, 69kDa (ICA1), mRNA.	3	264218606,264218607,264218608
4	NM_001038214	616545	src kinase associated phosphoprotein 2 (SKAP2), mRNA.	2	264333882,264333940
4	NM_001038679	532842	mitochondrial ribosomal protein L32 (MRPL32), nuclear gene encoding mitochondrial protein, mRNA.	1	264351961
4	NM_001045869	282405	ATPase, H+ transporting, lysosomal 14kDa, V1 subunit F (ATP6V1F), mRNA.	1	264383141
4	NM_001045879	415110	protein disulfide isomerase family A, member 4 (PDIA4), mRNA.	1	264431569
4	NM_001045975	507564	heterogeneous nuclear ribonucleoprotein A2/B1 (HNRNPA2B1), mRNA.	1	264335017
4	NM_001046020	508990	retinoic acid receptor responder (tazarotene induced) 2 (RARRES2), mRNA.	1	264433720
4	NM_001046027	509326	thromboxane A synthase 1 (platelet, cytochrome P450, family 5, subfamily A) (TBXAS1), mRNA.	3	264400150,264400314,264400315
4	NM_001046060	510751	GTPase, IMAP family member 4 (GIMAP4), mRNA.	11	264435013,264435014,264435015,264435016,264435018,264435020,264435024,264435026,264435027,264435028,264435030
4	NM_001046196	515320	HMG-box transcription factor 1 (HBP1), mRNA.	1	264293545
4	NM_001046238		UPF0577 protein KIAA1324-like (KIAA1324L), mRNA.	3	264259695,264260443,264260444
4	NM_001046241	518880	ring-box 1 (RBX1), mRNA.	1	264320931
4	NM_001046265	523184	sclerostin domain containing 1 (SOSTDC1), mRNA.	2	264239553,264239554
4	NM_001046269	523798	paraoxonase 1 (PON1), mRNA.	1	264209862
4	NM_001046409	535589	Tax1 (human T-cell leukemia virus type I) binding protein 1 (TAX1BP1), mRNA.	1	264332742
4	NM_001046516	613724	dynein, cytoplasmic 1, intermediate chain 1 (DYNC1I1), mRNA.	2	264211882,264211930
4	NM_001046628	664638	bitter taste receptor Bota-T2R16 (T2R16), mRNA.	1	264369819
4	NM_001046632	664645	taste receptor, type 2, member 3 (TAS2R3), mRNA.	1	264403800
4	NM_001075427	508623	STARD3 N-terminal like (STARD3NL), mRNA.	1	264297686
4	NM_001075521	511510	replication initiator 1 (REPIN1), mRNA.	10	264433897,264433898,264433899,264433900,264433901,264433902,264433903,264433904,264433905,264433906
4	NM_001075526		ATP-binding cassette, sub-family B (MDR/TAP), member 8 (ABCB8), nuclear gene encoding mitochondrial protein, mRNA.	2	264437129,264437157
4	NM_001075543	511917	fascin homolog 3, actin-bundling protein, testicular (Strongylocentrotus purpuratus) (FSCN3), mRNA.	2	264381287,264381288
4	NM_001075653	514209	asparagine synthetase (ASNS), mRNA.	2	264215357,264215358
4	NM_001075657	514257	hypothetical LOC514257 (LOC514257), mRNA.	14	264392146,264392148,264392149,264392409,264392411,264392412,264392414,264392454,264392455,264392511,264392512,264393083,264393145,264393147
4	NM_001075764	518004	secreted frizzled-related protein 4 (SFRP4), mRNA.	5	264297429,264297430,264297431,264297432,264297435
4	NM_001075854	524150	homeobox A2 (HOXA2), mRNA.	3	264333592,264333593,264333595
4	NM_001075997	533678	NudC domain containing 3 (NUDCD3), mRNA.	1	264349768
4	NM_001076030	534599	oxoglutarate (alpha-ketoglutarate) dehydrogenase (lipoamide) (OGDH), nuclear gene encoding mitochondrial protein, mRNA.	1	264349666
4	NM_001076037	534697	kelch-like 7 (Drosophila) (KLHL7), mRNA.	1	264254937
4	NM_001076084	537130	Sad1 and UNC84 domain containing 1 (SUNC1), mRNA.	1	264200420
4	NM_001076140	538970	chromosome 7 open reading frame 25 ortholog (C4H7orf25), mRNA.	1	264351990
4	NM_001076160	539417	core 1 synthase, glycoprotein-N-acetylgalactosamine 3-beta-galactosyltransferase, 1 (C1GALT1), mRNA.	1	264215716
4	NM_001076221	540464	neurogenic differentiation 6 (NEUROD6), mRNA.	5	264327254,264327255,264327256,264327257,264327258
4	NM_001076269	613317	calcitonin receptor (CALCR), mRNA.	7	264205774,264205775,264205776,264205780,264205781,264205782,264205843
4	NM_001076299	613948	solute carrier family 25, member 40 (SLC25A40), nuclear gene encoding mitochondrial protein, mRNA.	1	264255952
4	NM_001076825	509991	homeobox A3 (HOXA3), mRNA.	4	264333579,264333581,264333585,264333586
4	NM_001076829	510686	RAD50 interactor 1 (RINT1), mRNA.	6	264289278,264289300,264289322,264289336,264289337,264289344
4	NM_001076884	531535	solute carrier family 13 (sodium/sulfate symporters), member 4 (SLC13A4), mRNA.	4	264393479,264393480,264393496,264393497
4	NM_001076967	767855	transforming growth factor beta regulator 4 (TBRG4), mRNA.	2	264349483,264349484
4	NM_001076997	767923	formation of mitochondrial complexes 1 homolog (S. cerevisiae) (FMC1), nuclear gene encoding mitochondrial protein, mRNA.	1	264399427
4	NM_001077098	768039	homeobox A5 (HOXA5), mRNA.	3	264333554,264333555,264333556
4	NM_001077841	504305	IMP (inosine monophosphate) dehydrogenase 1 (IMPDH1), mRNA.	1	264382764
4	NM_001077847	504616	six transmembrane epithelial antigen of the prostate 2 (STEAP2), mRNA.	2	264345189,264345190
4	NM_001077899	510807	nuclear factor (erythroid-derived 2)-like 3 (NFE2L3), mRNA.	7	264335053,264335054,264335055,264335057,264335085,264335086,264335087
4	NM_001077909	511899	insulin induced gene 1 (INSIG1), mRNA.	1	264451567
4	NM_001077923	515127	nucleoporin like 2 (NUPL2), mRNA.	2	264255189,264255209
4	NM_001077997	534101	BMP binding endothelial regulator (BMPER), mRNA.	1	264322703
4	NM_001078096	768208	acyloxyacyl hydrolase (neutrophil) (AOAH), mRNA.	3	264318634,264318775,264318963
4	NM_001078101	768226	zyxin (ZYX), mRNA.	2	264413986,264413992
4	NM_001078150	777690	leucine rich repeat containing 17 (LRRC17), mRNA.	1	264285321
4	NM_001078154	777769	SWI/SNF related, matrix associated, actin dependent regulator of chromatin, subfamily d, member 3 (SMARCD3), mRNA.	6	264437801,264437802,264437803,264437804,264437826,264437827
4	NM_001079651	780846	hypothetical protein LOC780846 (LOC780846), mRNA.	1	264405894
4	NM_001079785	614195	chromosome 7 open reading frame 57 ortholog (C4H7orf57), mRNA.	1	264200723
4	NM_001080257	510988	GTPase, IMAP family member 7 (GIMAP7), mRNA.	12	264435771,264435772,264435773,264435775,264435776,264435777,264435778,264435779,264435781,264435782,264435783,264435786
4	NM_001080319	615509	UPF0526 protein (MGC151975), mRNA.	2	264328031,264328034
4	NM_001080373		zinc finger protein 775 (ZNF775), mRNA.	3	264433982,264433983,264433984
4	NM_001080904		hypothetical LOC509513 (LOC509513), mRNA.	5	264411172,264411174,264411176,264411177,264411179
4	NM_001080906	511298	negative regulator of ubiquitin-like proteins 1 (NUB1), mRNA.	3	264438396,264438397,264438400
4	NM_001080913	613853	prolactin-induced protein (PIP), mRNA.	1	264413460
4	NM_001081623	784921	GATA zinc finger domain containing 1 (GATAD1), mRNA.	1	264204214
4	NM_001083368	404180	mesoderm specific transcript homolog (mouse) (MEST), mRNA.	1	264384734
4	NM_001083395	508663	zinc finger protein 277 (ZNF277), mRNA.	1	264308809
4	NM_001083528	782902	V-set and transmembrane domain containing 2A (VSTM2A), mRNA.	3	264174242,264174243,264174252
4	NM_001083676	512856	solute carrier family 26, member 3 (SLC26A3), mRNA.	4	264294364,264294365,264294396,264294421
4	NM_001083677	512867	GTPase, IMAP family member 1 (GIMAP1), mRNA.	4	264435880,264435881,264435883,264435885
4	NM_001097571	504596	biliverdin reductase A (BLVRA), mRNA.	2	264350379,264350380
4	NM_001097574	505224	ATPase, H+ transporting V0 subunit e2 (ATP6V0E2), mRNA.	1	264433487
4	NM_001097999	508844	muskelin 1, intracellular mediator containing kelch motifs (MKLN1), mRNA.	1	264385785
4	NM_001098002	509232	nuclear respiratory factor 1 (NRF1), mRNA.	1	264384138
4	NM_001098045	518540	mesenchyme homeobox 2 (MEOX2), mRNA.	4	264238159,264238160,264238161,264238162
4	NM_001098090	537183	transportin 3 (TNPO3), mRNA.	1	264383320
4	NM_001098976	515029	uridine phosphorylase 1 (UPP1), mRNA.	2	264200869,264200942
4	NM_001099054	533126	Protein FAM115A (FAM115A), mRNA.	2	264414991,264415010
4	NM_001099718	613798	chromosome 7 open reading frame 53 ortholog (C4H7orf53), mRNA.	1	264308458
4	NM_001101143	532836	adenosylhomocysteinase-like 2 (AHCYL2), mRNA.	1	264383826
4	NM_001101198	539788	chromobox homolog 3 (HP1 gamma homolog, Drosophila) (CBX3), mRNA.	3	264368268,264368269,264368270
4	NM_001101854	505408	chromosome 7 open reading frame 64 ortholog (C4H7orf64), mRNA.	2	264204549,264204550
4	NM_001101883	507367	pyruvate dehydrogenase kinase, isozyme 4 (PDK4), mRNA.	1	264210883
4	NM_001101922	510158	homeodomain interacting protein kinase 2 (HIPK2), mRNA.	1	264399806
4	NM_001101924	510320	hypothetical protein LOC510320 (LOC510320), mRNA.	9	264414883,264414885,264414919,264414923,264414924,264414925,264414926,264414928,264414931
4	NM_001102013	514920	kelch repeat and BTB (POZ) domain containing 2 (KBTBD2), mRNA.	1	264324319
4	NM_001102046	517861	POU class 6 homeobox 2 (POU6F2), mRNA.	1	264356625
4	NM_001102055	519444	Ca++-dependent secretion activator 2 (CADPS2), mRNA.	1	264369684
4	NM_001102125	530001	phosphoinositide-3-kinase, catalytic, gamma polypeptide (PIK3CG), mRNA.	1	264293066
4	NM_001102288	615376	ependymin related protein 1 (zebrafish) (EPDR1), mRNA.	1	264297448
4	NM_001102302	616576	glucokinase (hexokinase 4) (GCK), mRNA.	1	264350186
4	NM_001102354	789410	X-ray repair complementing defective repair in Chinese hamster cells 2 (XRCC2), mRNA.	3	264441891,264441892,264441893
4	NM_001102483	504248	phosphoribosyl pyrophosphate synthetase 1-like 1 (PRPS1L1), mRNA.	2	264242689,264242690
4	NM_001104984	520147	lipoma HMGIC fusion partner-like 3 (LHFPL3), mRNA.	1	264287338
4	NM_001105034	100125415	GTPase, IMAP family member 7 (GIMAP7), mRNA.	8	264436148,264436149,264436150,264436151,264436152,264436153,264436155,264436156
4	NM_001105373	515475	transmembrane protein 140 (TMEM140), mRNA.	1	264391827
4	NM_001105387	521024	leiomodin 2 (cardiac) (LMOD2), mRNA.	1	264370453
4	NM_001105443	615645	zinc and ring finger 2 (ZNRF2), mRNA.	2	264329714,264329715
4	NM_001105617	510459	homeobox A9 (HOXA9), mRNA.	2	264333498,264333504
4	NM_001105622	512375	TWIST neighbor (TWISTNB), mRNA.	2	264246227,264246228
4	NM_001109797	520865	aminoadipate-semialdehyde synthase (AASS), nuclear gene encoding mitochondrial protein, mRNA.	2	264368123,264368174
4	NM_001110803	534933	secernin 1 (SCRN1), mRNA.	2	264330174,264330178
4	NM_001113227		engulfment and cell motility 1 (ELMO1), transcript variant 1, mRNA.	1	264317495
4	NM_001113317		split hand/foot malformation (ectrodactyly) type 1 (SHFM1), mRNA.	1	264212736
4	NM_001130931		nucleoporin 205kDa (NUP205), mRNA.	2	264393411,264393412
4	NM_173923	280826	interleukin 6 (interferon, beta 2) (IL6), mRNA.	1	264254091
4	NM_173928	280836	leptin (LEP), mRNA.	1	264382477
4	NM_173955	280904	pleiotrophin (PTN), mRNA.	1	264395259
4	NM_174018	281067	cystic fibrosis transmembrane conductance regulator (ATP-binding cassette sub-family C, member 7) (CFTR), mRNA.	4	264299959,264300031,264300247,264300287
4	NM_174168	281451	neuropeptide VF precursor (NPVF), mRNA.	1	264336096
4	NM_174177	281478	scinderin (SCIN), mRNA.	1	264230344
4	NM_174193	281512	tachykinin, precursor 1 (TAC1), mRNA.	2	264214603,264214604
4	NM_174258	281660	caldesmon 1 (CALD1), mRNA.	1	264391671
4	NM_174324	281790	guanine nucleotide binding protein (G protein), alpha inhibiting activity polypeptide 1 (GNAI1), mRNA.	1	264278863
4	NM_174428	281991	polymerase (DNA directed), delta 2, regulatory subunit 50kDa (POLD2), mRNA.	2	264350228,264350233
4	NM_174532	282215	DnaJ (Hsp40) homolog, subfamily B, member 6 (DNAJB6), mRNA.	1	264456490
4	NM_174556	282261	insulin-like growth factor binding protein 3 (IGFBP3), mRNA.	1	264348360
4	NM_174687	282591	ankyrin repeat and SOCS box-containing 15 (ASB15), mRNA.	2	264370421,264370424
4	NM_174706	282659	SCO-spondin homolog (Bos taurus) (SSPO), mRNA.	8	264432954,264432958,264432959,264432962,264432963,264432972,264432977,264432978
4	NM_174750	286762	carboxypeptidase A1 (pancreatic) (CPA1), mRNA.	4	264384615,264384616,264384618,264384633
4	NM_174839	317693	AE binding protein 1 (AEBP1), mRNA.	2	264350246,264350247
4	NM_178320	281418	peptidylprolyl isomerase A (cyclophilin A) (PPIA), mRNA.	1	264349628
4	NM_181020	281782	growth hormone releasing hormone receptor (GHRHR), mRNA.	1	264327659
4	NM_181037	287024	nitric oxide synthase 3 (endothelial cell) (NOS3), mRNA.	1	264437012
4	NM_205779	404082	transmembrane protein 176A (TMEM176A), mRNA.	2	264436596,264436597
4	NM_205784	404098	staphylococcal nuclease and tudor domain containing 1 (SND1), mRNA.	2	264381374,264381375
5	AF268465	282120	voltage-dependent anion channel 2 (VDAC2) mRNA, complete cds.	2	264624031,264624032
5	BC103273		cat eye syndrome chromosome region, candidate 5 isoform 2 precursor, mRNA (cDNA clone MGC:128618 IMAGE:7986282), complete cds.	2	264716926,264716927
5	BT021668	506076	solute carrier family 26, member 10 (SLC26A10), mRNA, complete cds.	1	264596197
5	EF081285	100140174	NKG2A (NKG2A) mRNA, NKG2A-04 allele, complete cds.	3	264690396,264690397,264690407
5	FJ031209		isolate CH486 WC1 (WC1) mRNA, complete cds, alternatively spliced.	18	264702765,264702772,264702773,264702789,264702791,264702854,264702855,264702856,264702893,264703879,264703880,264703881,264703936,264703939,264703940,264703956,264703957,264703964
5	NM_001001147	407194	cyclin T1 (CCNT1), mRNA.	2	264537986,264537987
5	NM_001002884	444861	killer cell lectin-like receptor family J member 1 (KLRJ1), mRNA.	2	264691028,264691044
5	NM_001002890	444877	killer cell lectin-like receptor subfamily D, member 1 (KLRD1), mRNA.	6	264692839,264692840,264692841,264692863,264692864,264692865
5	NM_001014914	513242	transmembrane BAX inhibitor motif containing 4 (TMBIM4), mRNA.	1	264579556
5	NM_001015534	506903	UDP-N-acetyl-alpha-D-galactosamine:polypeptide N-acetylgalactosaminyltransferase 6 (GalNAc-T6) (GALNT6), mRNA.	2	264533283,264533314
5	NM_001015552	508960	potassium voltage-gated channel, shaker-related subfamily, member 5 (KCNA5), mRNA.	1	264707891
5	NM_001015567	510201	serine/threonine kinase receptor associated protein (STRAP), mRNA.	1	264676533
5	NM_001017938	513922	GTP binding protein 1 (GTPBP1), mRNA.	1	264720188
5	NM_001017943	520159	beta-1,4-N-acetyl-galactosaminyl transferase 1 (B4GALNT1), mRNA.	1	264596185
5	NM_001017953	540106	platelet-derived growth factor beta polypeptide (simian sarcoma viral (v-sis) oncogene homolog) (PDGFB), mRNA.	2	264721039,264721040
5	NM_001024477		trophinin associated protein (tastin) (TROAP), mRNA.	4	264537014,264537015,264537018,264537019
5	NM_001024538	514441	cat eye syndrome chromosome region, candidate 5 isoform 2 precursor (CECR5), mRNA.	1	264716915
5	NM_001025318	504536	zinc finger CCHC-type and RNA binding motif 1 (ZCRB1), mRNA.	1	264552002
5	NM_001033610	281269	keratin 8 (KRT8), mRNA.	2	264530702,264530703,265962074
5	NM_001034034	281181	glyceraldehyde-3-phosphate dehydrogenase (GAPDH), mRNA.	3	264704279,264704280,270030725
5	NM_001034204	504244	tubulin, alpha 4a (TUBA1C), mRNA.	2	264537238,264537239
5	NM_001034239	505313	chaperonin containing TCP1, subunit 2 (beta) (CCT2), mRNA.	2	264569280,264569282
5	NM_001034282	507197	serine hydroxymethyltransferase 2 (mitochondrial) (SHMT2), nuclear gene encoding mitochondrial protein, mRNA.	1	264596511
5	NM_001034322	508535	FK506 binding protein 4, 59kDa (FKBP4), mRNA.	2	264713445,264713446
5	NM_001034366	509837	sulfite oxidase (SUOX), nuclear gene encoding mitochondrial protein, mRNA.	1	264597630
5	NM_001034467	514548	DCP1 decapping enzyme homolog B (S. cerevisiae) (DCP1B), mRNA.	1	264716182
5	NM_001034515	516026	G protein-coupled receptor, family C, group 5, member A (GPRC5A), mRNA.	2	264683319,264683320
5	NM_001034699	540272	proliferation-associated 2G4, 38kDa (PA2G4), mRNA.	1	264597489
5	NM_001034708	540528	nuclear receptor subfamily 1, group H, member 4 (NR1H4), mRNA.	1	264613070
5	NM_001035035	506308	pyridoxal (pyridoxine, vitamin B6) phosphatase (PDXP), mRNA.	2	264718143,264718144
5	NM_001035354	525042	glycerol-3-phosphate dehydrogenase 1 (soluble) (GPD1), mRNA.	2	264535307,264535308
5	NM_001035471	534520	spermine synthase (SMS), mRNA.	2	264528776,264528777
5	NM_001035498		BAI1-associated protein 2-like 2 (BAIAP2L2), mRNA.	1	264718827
5	NM_001037594	510618	cyclin-dependent kinase 4 (CDK4), mRNA.	1	264596060
5	NM_001037819	513714	KRR1, small subunit (SSU) processome component, homolog (yeast) (KRR1), mRNA.	1	264475005
5	NM_001038035	505415	hypothetical protein LOC505415 (LOC505415), mRNA.	1	264732194
5	NM_001038059	508235	F-box protein 7 (FBXO7), mRNA.	1	264625047
5	NM_001038063	509239	transmembrane and coiled-coil domain family 3 (TMCC3), mRNA.	1	264525586
5	NM_001038091	512531	methionyl-tRNA synthetase (MARS), mRNA.	1	264596310
5	NM_001038114	515147	transmembrane protein 5 (TMEM5), mRNA.	2	264583716,264583727
5	NM_001038191	540723	RIB43A domain with coiled-coils 2 (RIBC2), mRNA.	2	264732309,264732314
5	NM_001038566	539496	mediator complex subunit 21 (MED21), mRNA.	2	264652322,264652323
5	NM_001038568	540044	G protein-coupled receptor 84 (GPR84), mRNA.	4	264528662,264528663,264528664,264528665
5	NM_001038689	616791	chromosome 12 open reading frame 45 ortholog (C5H12orf45), mRNA.	1	264620251
5	NM_001040495	404186	insulin-like growth factor binding protein 6 (IGFBP6), mRNA.	1	264530382
5	NM_001040499	407234	adiponectin receptor 2 (ADIPOR2), mRNA.	2	264715997,264715998
5	NM_001040588	615896	synaptonemal complex protein 3 (SYCP3), mRNA.	1	264615155
5	NM_001045897	504755	NGFI-A binding protein 2 (EGR1 binding protein 2) (NAB2), mRNA.	1	264596703
5	NM_001045911	505093	heterogeneous nuclear ribonucleoprotein A1 (HNRNPA1), mRNA.	2	264528829,264528834
5	NM_001045937	506149	chromosome 22 open reading frame 32 ortholog (C5H22orf32), mRNA.	3	264724514,264724516,264724517
5	NM_001045948	506631	solute carrier family 25 (mitochondrial carrier; peroxisomal membrane protein, 34kDa), member 17 (SLC25A17), nuclear gene encoding mitochondrial protein, mRNA.	1	264722723
5	NM_001045983	507859	neutrophil cytosolic factor 4, 40kDa (NCF4), mRNA.	2	264635928,264635942
5	NM_001046077	511197	methyltransferase like 1 (METTL1), mRNA.	4	264596033,264596034,264596035,264596036
5	NM_001046080	511240	hibernation protein 20-like (LOC511240), mRNA.	1	264626353
5	NM_001046096	511680	TRIO and F-actin binding protein (TRIOBP), mRNA.	5	264718209,264718215,264718217,264718219,264718220
5	NM_001046121	512464	solute carrier family 11 (proton-coupled divalent metal ion transporters), member 2 (SLC11A2), mRNA.	1	264533915
5	NM_001046206	515605	adaptor protein, phosphotyrosine interaction, PH domain and leucine zipper containing 2 (APPL2), mRNA.	4	264620694,264620695,264620696,264620778
5	NM_001046215	515866	golgi transport 1 homolog B (S. cerevisiae) (GOLT1B), mRNA.	1	264663410
5	NM_001046241	518880	ring-box 1 (RBX1), mRNA.	2	264320931,264723049,264723072
5	NM_001046347	533284	RAB3A interacting protein (rabin3) (RAB3IP), mRNA.	2	264568658,264568659
5	NM_001046385	534721	DEAD (Asp-Glu-Ala-Asp) box polypeptide 47 (DDX47), mRNA.	1	264683542
5	NM_001046411	535697	keratin 7 (KRT7), mRNA.	5	264531956,264531957,264531974,264532008,264532035
5	NM_001046430	538284	ubiquitin specific peptidase 15 (USP15), mRNA.	2	264586112,264586248
5	NM_001046435	538675	calcium binding and coiled-coil domain 1 (CALCOCO1), mRNA.	1	264529621
5	NM_001046468	540107	protein kinase C and casein kinase substrate in neurons 2 (PACSIN2), mRNA.	2	264726340,264726341
5	NM_001046499	541109	chromosome 12 open reading frame 11 ortholog (C5H12orf11), mRNA.	1	264652564
5	NM_001046557	615252	nucleolar protein 12 (NOL12), mRNA.	2	264718166,264718167
5	NM_001046627	664637	bitter taste receptor T2R10B (BOTA-T2R10B), mRNA.	4	264687194,264687195,264687197,264687199
5	NM_001046629	664639	taste receptor, type 2, member 46 (TAS2R46), mRNA.	1	264686803
5	NM_001046634	664647	bitter taste receptor Bota-T2R65A (T2R65A), mRNA.	4	264686981,264686982,264686983,264686985
5	NM_001075134	319141	glycine C-acetyltransferase (2-amino-3-ketobutyrate coenzyme A ligase) (GCAT), nuclear gene encoding mitochondrial protein, mRNA.	1	264718278
5	NM_001075139	404058	killer cell lectin-like receptor subfamily K, member 1 (KLRK1), mRNA.	2	264692250,264692275
5	NM_001075216	505650	BCDIN3 domain containing (BCDIN3D), mRNA.	1	264536058
5	NM_001075269	506561	achalasia, adrenocortical insufficiency, alacrimia (Allgrove, triple-A) (AAAS), mRNA.	2	264530203,264530206
5	NM_001075290	506970	minichromosome maintenance complex component 5 (MCM5), mRNA.	2	264633660,264633661
5	NM_001075340	507921	major facilitator superfamily domain containing 5 (MFSD5), mRNA.	2	264530267,264530269
5	NM_001075348	508202	keratin 79 (KRT79), mRNA.	3	264530875,264530912,264530913
5	NM_001075418	509790	Fas apoptotic inhibitory molecule 2 (FAIM2), mRNA.	2	264535843,264535844
5	NM_001075461	510669	developing brain homeobox 2 (DBX2), mRNA.	2	264546016,264546028
5	NM_001075495	511099	CDC42 effector protein (Rho GTPase binding) 1 (CDC42EP1), mRNA.	4	264718018,264718019,264718021,264718022
5	NM_001075507	511291	choline phosphotransferase 1 (CHPT1), mRNA.	6	264615043,264615044,264615045,264615046,264615092,264615117
5	NM_001075510	511319	tubulin tyrosine ligase-like family, member 12 (TTLL12), mRNA.	3	264727404,264727449,264727450
5	NM_001075562	512444	glucosamine (N-acetyl)-6-sulfatase (GNS), mRNA.	4	264582194,264582195,264582196,264582197
5	NM_001075592	512999	MANSC domain containing 1 (MANSC1), mRNA.	1	264684232
5	NM_001075619	513438	mitochondrial ribosomal protein S35 (MRPS35), nuclear gene encoding mitochondrial protein, mRNA.	2	264650165,264650257
5	NM_001075631	513642	chromosome 12 open reading frame 32 ortholog (C5H12orf32), mRNA.	3	264712935,264712938,264712965
5	NM_001075701	515215	DnaJ (Hsp40) homolog, subfamily C, member 22 (DNAJC22), mRNA.	1	264536906
5	NM_001075704	515243	chromosome 12 open reading frame 4 ortholog (C5H12ORF4), mRNA.	1	264709035
5	NM_001075858	524465	antagonist of mitotic exit network 1 homolog (S. cerevisiae) (AMN1), mRNA.	1	264642645
5	NM_001075913	528459	keratin 85 (KRT85), mRNA.	2	264531568,264531575
5	NM_001075933	530502	germ cell associated 1 (GSG1), mRNA.	1	264682809
5	NM_001075944	531057	keratin 72 (KRT72), mRNA.	3	264531066,264531067,264531068
5	NM_001075947	531211	F-box and leucine-rich repeat protein 14 (FBXL14), mRNA.	3	264715818,264715819,264715820
5	NM_001075983	533203	matrix metallopeptidase 19 (MMP19), mRNA.	2	264597752,264597753
5	NM_001076028	534558	2-deoxyribose-5-phosphate aldolase homolog (C. elegans) (DERA), mRNA.	2	264676325,264676335
5	NM_001076093	537366	similar to Polycystic kidney disease and receptor for egg jelly related protein precursor (PKD and REJ homolog) (LOC537366), mRNA.	2	264734877,264734897
5	NM_001076113	538579	ribosomal modification protein rimK-like family member B (RIMKLB), mRNA.	1	264697749
5	NM_001076137	538961	ankyrin repeat domain 54 (ANKRD54), mRNA.	1	264718365
5	NM_001076171	539530	tubulin tyrosine ligase-like family, member 1 (TTLL1), mRNA.	1	264727078
5	NM_001076196	540005	phosphatidylinositol-5-phosphate 4-kinase, type II, gamma (PIP4K2C), mRNA.	2	264596227,264596238
5	NM_001076206	540204	keratin 81 (KRT81), mRNA.	1	264531789
5	NM_001076408	616085	C-type lectin domain family 12, member B (CLEC12B), mRNA.	1	264694064
5	NM_001076414	616210	transmembrane BAX inhibitor motif containing 6 (TMBIM6), mRNA.	1	264536170
5	NM_001076421	616438	Spi-C transcription factor (Spi-1/PU.1 related) (SPIC), mRNA.	3	264614851,264614852,264614854
5	NM_001076520	618784	TBC1 domain family, member 22A (TBC1D22A), mRNA.	3	264736822,264736823,264736824
5	NM_001076827	510190	transmembrane 7 superfamily member 3 (TM7SF3), mRNA.	1	264652401
5	NM_001076917	539683	keratin 75 (KRT75), mRNA.	5	264531434,264531435,264531436,264531483,264531484
5	NM_001076962	767843	polymerase (RNA) III (DNA directed) polypeptide H (22.9kD) (POLR3H), mRNA.	1	264723766
5	NM_001077051	767990	ataxin 10 (ATXN10), mRNA.	1	264733795
5	NM_001077829	281287	lysozyme 1 (LYZ1), mRNA.	2	264570195,264570196
5	NM_001077832	286800	calcium channel, voltage-dependent, gamma subunit 2 (CACNG2), mRNA.	1	264635421
5	NM_001077845	504505	apolipoprotein B mRNA editing enzyme, catalytic polypeptide-like 3B (APOBEC3B), mRNA.	4	264720864,264720865,264720866,264720868
5	NM_001077904	511407	nuclear receptor subfamily 2, group C, member 1 (NR2C1), mRNA.	1	264527153
5	NM_001077943	520669	extended synaptotagmin-like protein 1 (ESYT1), mRNA.	1	264597469
5	NM_001078082	617809	BCL2-like 13 (apoptosis facilitator) (BCL2L13), nuclear gene encoding mitochondrial protein, mRNA.	1	264717352
5	NM_001078106	768231	cleavage and polyadenylation specific factor 6, 68kDa (CPSF6), mRNA.	2	264572355,264572388
5	NM_001079602	528379	lin-7 homolog A (C. elegans) (LIN7A), mRNA.	3	264492987,264492988,264492989
5	NM_001079629	617508	tetraspanin 8 (TSPAN8), mRNA.	1	264464788
5	NM_001080215	281487	silver homolog (mouse) (SILV), mRNA.	3	264597670,264597673,264597677
5	NM_001080302	535383	Rap guanine nucleotide exchange factor (GEF) 3 (RAPGEF3), mRNA.	2	264540999,264541015
5	NM_001080325	616660	tetraspanin 11 (TSPAN11), mRNA.	4	264711510,264711528,264711529,264711627
5	NM_001080336	618661	lysozyme (LOC781146), mRNA.	13	264571360,264571361,264571362,264571371,264571372,264571373,264571374,264571375,264571376,264571377,264571378,264571379,264571401
5	NM_001080364	785824	hypothetical protein LOC785824 (MGC127055), mRNA.	1	264724573
5	NM_001081522	514220	transmembrane protein 184B (TMEM184B), mRNA.	3	264719053,264719054,264719055
5	NM_001082424	338044	solute carrier family 38, member 2 (SLC38A2), mRNA.	2	264544240,264544241
5	NM_001082616	615570	keratin 82 (KRT82), mRNA.	2	264531529,264531537
5	NM_001083385	507421	keratin 83 (KRT83), mRNA.	1	264531755
5	NM_001083387	507934	transducer of ERBB2, 2 (TOB2), mRNA.	2	264723674,264723675
5	NM_001083447	525034	keratin 74 (KRT74), mRNA.	6	264531128,264531129,264531131,264531170,264531171,264531173
5	NM_001083479	534536	activin A receptor type II-like 1 (ACVRL1), mRNA.	1	264532364
5	NM_001083485	537791	AE binding protein 2 (AEBP2), mRNA.	4	264667442,264667443,264667444,264667449
5	NM_001083490	538716	homeobox C13 (HOXC13), mRNA.	2	264529225,264529226
5	NM_001083644	505926	branched chain aminotransferase 1, cytosolic (BCAT1), mRNA.	1	264656471
5	NM_001083729	537784	plakophilin 2 (PKP2), mRNA.	1	264640373
5	NM_001083737	538876	short chain dehydrogenase/reductase family 9C, member 7 (SDR9C7), mRNA.	1	264596950
5	NM_001097993	507466	zinc finger CCCH-type containing 10 (ZC3H10), mRNA.	1	264597474
5	NM_001098029	514588	fibulin 1 (FBLN1), mRNA.	1	264732807
5	NM_001098074	533297	cold shock domain protein A (CSDA), mRNA.	3	264687741,264687742,264687769
5	NM_001098085	535744	copine VIII (CPNE8), mRNA.	1	264564606
5	NM_001098163	100036590	NKG2C protein (NKG2C), mRNA.	6	264691914,264691915,264691922,264691923,264691924,264691937
5	NM_001098379	507778	interleukin 22 (IL22), mRNA.	1	264574481
5	NM_001098385	527819	keratin 4 (KRT4), mRNA.	2	264530988,264530995
5	NM_001098467	615589	similar to RIKEN cDNA 4732456N10 gene (LOC615589), mRNA.	1	264531494
5	NM_001098872	505315	amidohydrolase domain containing 1 (AMDHD1), mRNA.	1	264605449
5	NM_001099000	517588	GLI family zinc finger 1 (GLI1), mRNA.	2	264596339,264596344
5	NM_001099120	613393	killer cell lectin-like receptor subfamily F, member 1 (KLRF1), mRNA.	3	264695097,269538450,269538462
5	NM_001099730	789037	DnaJ (Hsp40) homolog, subfamily B, member 7 (DNAJB7), mRNA.	3	264722878,264722879,264722880
5	NM_001101039	281610	A kinase (PRKA) anchor protein 3 (AKAP3), mRNA.	2	264708958,264708961
5	NM_001101072	510651	hypothetical LOC510651 (LOC510651), mRNA.	2	264641868,264641870
5	NM_001101086	513281	carboxypeptidase D (CPD), mRNA.	2	264573282,264573283
5	NM_001101092	514787	serine/threonine kinase 38 like (STK38L), mRNA.	1	264652007
5	NM_001101103	521189	solute carrier family 11 (proton-coupled divalent metal ion transporters), member 2 (SLC11A2), mRNA.	1	264533748
5	NM_001101111	523073	keratin 85 (KRT85), mRNA.	10	264531619,264531620,264531622,264531677,264531719,264531722,264531723,264531725,264531727,264531738
5	NM_001101172	537878	peroxisomal biogenesis factor 26 (PEX26), mRNA.	1	264717941
5	NM_001101180	538827	apolipoprotein L domain containing 1 (APOLD1), mRNA.	7	264683568,264683569,264683570,264683571,264683572,264683573,264683574
5	NM_001101189	539286	La ribonucleoprotein domain family, member 4 (LARP4), mRNA.	1	264534842
5	NM_001101199	539870	aquaporin 2 (collecting duct) (AQP2), mRNA.	2	264535552,264535557
5	NM_001101207	540367	Protein FAM113B (FAM113B), mRNA.	2	264542344,264542345
5	NM_001101233	614719	transmembrane protein 117 (TMEM117), mRNA.	1	264547339
5	NM_001101276	618591	similar to NKp80 NK receptor (LOC618591), mRNA.	4	264695324,264695408,264695409,264695410
5	NM_001101305	788925	proline rich 5 (renal) (PRR5), mRNA.	3	264730652,264730653,264730712
5	NM_001101856	505539	HMG box domain containing 4 (HMGXB4), mRNA.	2	264633479,264633517
5	NM_001101872	506413	C1q and tumor necrosis factor related protein 6 (C1QTNF6), mRNA.	1	264636334
5	NM_001101890	507901	G-2 and S-phase expressed 1 (GTSE1), mRNA.	5	264735306,264735307,264735347,264735349,264735350
5	NM_001101926	510494	suppression of tumorigenicity 13 (colon carcinoma) (Hsp70 interacting protein) (ST13), mRNA.	2	264722801,264722810
5	NM_001101976	513554	sterol O-acyltransferase 2 (SOAT2), mRNA.	1	264530370
5	NM_001101993		DEAD (Asp-Glu-Ala-Asp) box polypeptide 17 (DDX17), mRNA.	2	264719502,264719503
5	NM_001101994	514339	solute carrier family 6 (neurotransmitter transporter, betaine/GABA), member 12 (SLC6A12), mRNA.	1	264713975
5	NM_001102050	518739	anoctamin 4 (ANO4), mRNA.	3	264613980,264614355,264614481
5	NM_001102057	519958	mitogen-activated protein kinase kinase kinase 7 interacting protein 1 (MAP3K7IP1), mRNA.	1	264721164
5	NM_001102084	524622	NEL-like 2 (chicken) (NELL2), mRNA.	1	264546879
5	NM_001102090	525399	26 serine protease (P11), mRNA.	3	264541080,264541086,264541095
5	NM_001102106	527084	coiled-coil domain containing 77 (CCDC77), mRNA.	1	264714289
5	NM_001102137	531552	acyl-CoA synthetase short-chain family member 3 (ACSS3), mRNA.	1	270094626
5	NM_001102203	537455	netrin 4 (NTN4), mRNA.	2	264605385,264605386
5	NM_001102217	538606	protein phosphatase 1, regulatory (inhibitor) subunit 12A (PPP1R12A), mRNA.	1	264489970
5	NM_001102301	616492	dendrin (DDN), mRNA.	4	264537708,264537709,264537710,264537712
5	NM_001102323	781109	hypothetical protein LOC781109 (MGC139000), mRNA.	1	264568239
5	NM_001102325	781834	activating transcription factor 7 interacting protein (ATF7IP), mRNA.	2	264678750,264678765
5	NM_001102373	613740	homeobox C4 (HOXC4), mRNA.	4	264529052,264529053,264529055,264529056
5	NM_001102377	510949	adenylosuccinate lyase (ADSL), mRNA.	3	264722138,264722139,264722153
5	NM_001102378	510082	peripherin (PRPH), mRNA.	3	264537112,264537118,264537119
5	NM_001102503	520387	KIAA0528-like (LOC520387), mRNA.	1	264661547
5	NM_001102525	618567	hypothetical protein LOC618567 (LOC618567), mRNA.	2	264693762,264693763
5	NM_001102529	782059	SCY1-like 2 (S. cerevisiae) (SCYL2), mRNA.	2	264612709,264612740
5	NM_001102534	785152	prickle homolog 1 (Drosophila) (PRICKLE1), mRNA.	1	264551565
5	NM_001103094	513830	chromobox homolog 6 (CBX6), mRNA.	6	264720412,264720414,264720415,264720416,264720419,264720420
5	NM_001103105	785655	v-erb-b2 erythroblastic leukemia viral oncogene homolog 3 (avian) (ERBB3), mRNA.	2	264597499,264597505
5	NM_001103183	512693	polymerase (DNA-directed), delta interacting protein 3 (POLDIP3), mRNA.	2	264725448,264725449
5	NM_001103292	540119	melanin-concentrating hormone receptor 1 (MCHR1), mRNA.	1	264722629
5	NM_001105259	616471	tetratricopeptide repeat domain 38 (TTC38), mRNA.	1	264735267
5	NM_001105345	508740	C-type lectin domain family 12, member A (CLEC12A), mRNA.	12	264694255,264694256,264694257,264694258,264694259,264694260,264694261,264694262,264694263,264694264,264694265,264694266
5	NM_001105365	514031	integrin, beta 7 (ITGB7), mRNA.	3	264530312,264530316,264530317
5	NM_001105406	533602	WAS protein family homolog 1 (WASH1), mRNA.	1	264713650
5	NM_001105431	541012	t-complex 11 (mouse)-like 2 (TCP11L2), mRNA.	1	264622068
5	NM_001105437	614912	potassium channel tetramerisation domain containing 17 (KCTD17), mRNA.	1	264636482
5	NM_001105440	615205	histidine ammonia-lyase (HAL), mRNA.	2	264605468,264605469
5	NM_001105631	540135	pleckstrin homology-like domain, family A, member 1 (PHLDA1), mRNA.	1	264476444
5	NM_001109795	513856	alpha-2-macroglobulin (A2M), mRNA.	11	264696875,264696896,264696929,264696931,264696948,264696949,264696965,264696966,264696974,264696975,264696980
5	NM_001110074	512692	ribosomal RNA processing 7 homolog A (S. cerevisiae) (RRP7A), mRNA.	2	264725402,264725427
5	NM_001110089	616055	chondroadherin-like (CHADL), mRNA.	1	264723504
5	NM_001111104		keratin 73 (KRT73), mRNA.	2	264531060,264531061
5	NM_001113224		collagen, type II, alpha 1 (COL2A1), transcript variant 2, mRNA.	1	264540519
5	NM_001113261		protein tyrosine phosphatase, receptor type, R (PTPRR), transcript variant 2, mRNA.	6	264566641,264566662,264566733,264566734,264566764,264566783
5	NM_001114191		wingless-type MMTV integration site family, member 1 (WNT1), mRNA.	2	264537739,264537743
5	NM_001114856		tubulin, alpha 1b (TUBA1B), mRNA.	1	264537523
5	NM_001128502		apolipoprotein F (APOF), mRNA.	1	264597247
5	NM_001143868		serine/threonine/tyrosine kinase 1 (STYK1), mRNA.	5	264687918,264687947,264687983,264688035,264688036
5	NM_001143876		NCK-associated protein 1-like (NCKAP1L), mRNA.	2	264528408,264528418
5	NM_001143877		adenylate cyclase 6 (ADCY6), mRNA.	3	264537892,264537893,264537894
5	NM_001145202		hypothetical protein LOC100270756 (LOC100270756), mRNA.	1	264620838
5	NM_001163936		apolipoprotein B mRNA editing enzyme, catalytic polypeptide-like 3A (APOBEC3A), mRNA.	9	264720632,264720633,264720635,264720643,264720644,264720646,264720647,264720648,264720657
5	NM_001164024		ovostatin 2 (OVOS2), mRNA.	3	264695581,264695583,264695584
5	NM_001166500		integrin, alpha 5 (fibronectin receptor, alpha polypeptide) (ITGA5), mRNA.	3	264528558,264528567,264528588
5	NM_173910	280785	keratocan (KERA), mRNA.	2	264518161,264518162
5	NM_173934	280847	lumican (LUM), mRNA.	2	264518333,264518334
5	NM_174100	281275	lactate dehydrogenase B (LDHB), mRNA.	1	264663211
5	NM_174132	281368	oxidized low density lipoprotein (lectin-like) receptor 1 (OLR1), mRNA.	1	264693877
5	NM_174166	281448	retinol dehydrogenase 5 (11-cis/9-cis) (RDH5), mRNA.	1	264597835
5	NM_174208	281557	thioredoxin 2 (TXN2), nuclear gene encoding mitochondrial protein, mRNA.	1	264635363
5	NM_174274	281691	DnaJ (Hsp40) homolog, subfamily C, member 14 (DNAJC14), mRNA.	1	264597765
5	NM_174280	281705	contactin 1 (CNTN1), mRNA.	1	264556183
5	NM_174282	281707	coatomer protein complex, subunit zeta 1 (COPZ1), mRNA.	1	264528723
5	NM_174369	281878	inositol 1,4,5-triphosphate receptor, type 2 (ITPR2), mRNA.	1	264653050
5	NM_174376	281886	killer cell lectin-like receptor subfamily A, member 1 (KLRA1), mRNA.	14	264688289,264688301,264688302,264688303,264688305,264688306,264688374,264688376,264688377,264688378,264688379,264688455,264688456,264688458
5	NM_174386	281908	microfibrillar associated protein 5 (MFAP5), mRNA.	2	264697870,264697894
5	NM_174395	281936	myosin IA (MYO1A), mRNA.	1	264596783
5	NM_174529	282211	cytochrome P450, family 2, subfamily D, polypeptide 6 (CYP2D14), mRNA.	1	264724583
5	NM_174547	282244	guanylate cyclase 2C (heat stable enterotoxin receptor) (GUCY2C), mRNA.	1	264678590
5	NM_174562	282275	integrin alpha FG-GAP repeat containing 2 (ITFG2), mRNA.	3	264713316,264713317,264713322
5	NM_174625	282388	thioredoxin reductase 1 (TXNRD1), mRNA.	2	264619226,264619239
5	NM_174654	282472	solute carrier organic anion transporter family, member 1A2 (SLCO1A2), mRNA.	4	264663827,264663846,264663866,264663867
5	NM_174674	282527	tumor necrosis factor receptor superfamily, member 1A (TNFRSF1A), mRNA.	3	264704540,264704547,264704551
5	NM_174696	282641	ATPase, Ca++ transporting, plasma membrane 1 (ATP2B1), mRNA.	2	264515580,264515658
5	NM_174722	282707	centrosomal protein 290kDa (CEP290), mRNA.	1	264512718
5	NM_174753	286767	parathyroid hormone-like hormone (PTHLH), mRNA.	2	264649718,264649723
5	NM_175776	281033	translocator protein (18kDa) (TSPO), mRNA.	2	264727384,264727386
5	NM_175791	327670	NADH dehydrogenase (ubiquinone) 1 alpha subcomplex, 6, 14kDa (NDUFA6), nuclear gene encoding mitochondrial protein, mRNA.	2	264724538,264724539
5	NM_177489	280946	thiosulfate sulfurtransferase (rhodanese) (TST), nuclear gene encoding mitochondrial protein, mRNA.	1	264636148
5	NM_181023	281952	solute carrier family 6 (neutral amino acid transporter), member 15 (SLC6A15), mRNA.	3	264504990,264504991,264505013
5	NM_205803	404156	CD63 molecule (CD63), mRNA.	2	264597826,264597827
6	BC112801		cholecystokinin A receptor, mRNA (cDNA clone MGC:137585 IMAGE:8169426), complete cds.	1	264855613
6	BC114778	514182	similar to CG10341-PA, mRNA (cDNA clone MGC:140253 IMAGE:8179029), complete cds.	1	264751325
6	NM_001001159	407237	toll-like receptor 6 (TLR6), mRNA.	3	264889332,264889334,264889335
6	NM_001015516	504796	coiled-coil domain containing 98 (FAM175A), mRNA.	1	264982851
6	NM_001015605	515186	alanine-glyoxylate aminotransferase 2-like 1 (AGXT2L1), mRNA.	1	264791472
6	NM_001015635	528446	RAS-like, family 11, member B (RASL11B), mRNA.	1	264911697
6	NM_001015648	533520	OCIA domain containing 1 (OCIAD1), mRNA.	1	264910957
6	NM_001017944	530865	lipoic acid synthetase (LIAS), nuclear gene encoding mitochondrial protein, mRNA.	2	264890568,264890569
6	NM_001025332	515768	fatty acid binding protein 2, intestinal (FABP2), mRNA.	11	264762006,264762007,264762008,264762009,264762012,264762013,264762014,264762029,264762030,264762031,264762034
6	NM_001034210	504439	3'-phosphoadenosine 5'-phosphosulfate synthase 1 (PAPSS1), mRNA.	1	264793242
6	NM_001034249	505515	alcohol dehydrogenase 5 (class III), chi polypeptide (ADH5), mRNA.	1	264809736
6	NM_001034262	506011	alpha-fetoprotein (AFP), mRNA.	1	264959575
6	NM_001034302	507537	SPARC-like 1 (hevin) (SPARCL1), mRNA.	1	264991384
6	NM_001034488	515321	3-hydroxybutyrate dehydrogenase, type 2 (BDH2), mRNA.	1	264801293
6	NM_001034501	515580	GrpE-like 1, mitochondrial (E. coli) (GRPEL1), nuclear gene encoding mitochondrial protein, mRNA.	2	265035339,265035340
6	NM_001034573	530642	deoxycytidine kinase (DCK), mRNA.	1	264954578
6	NM_001035380	530076	group-specific component (vitamin D binding protein) (GC), mRNA.	2	264955527,264955528
6	NM_001035419	538409	caspase 6, apoptosis-related cysteine peptidase (CASP6), mRNA.	1	264789248
6	NM_001038027	504350	glutamyl aminopeptidase (aminopeptidase A) (ENPEP), mRNA.	2	264787355,264787369
6	NM_001038096	513197	complement factor I (CFI), mRNA.	1	264789028
6	NM_001038188	539773	chromosome 4 open reading frame 14 ortholog (C6H4orf14), mRNA.	1	264918480
6	NM_001040516	510615	ribosomal protein L19 (RPL19), mRNA.	3	264778696,264778697,264778698
6	NM_001045893	504633	coenzyme Q2 homolog, prenyltransferase (yeast) (COQ2), nuclear gene encoding mitochondrial protein, mRNA.	2	264982110,264982111
6	NM_001045958	507168	ribosomal protein L23a (RPL23A), mRNA.	1	264969989
6	NM_001046025	509186	transketolase-like 2 (TKTL2), mRNA.	2	264750549,264750550
6	NM_001046084	511296	cyclin G associated kinase (GAK), mRNA.	6	265025163,265025179,265025180,265025181,265025197,265025277
6	NM_001046157	513844	spondin 2, extracellular matrix protein (SPON2), mRNA.	7	265025735,265025736,265025738,265025740,265025742,265025743,265025750
6	NM_001046172	514394	ubiquitin carboxyl-terminal esterase L1 (ubiquitin thiolesterase) (UCHL1), mRNA.	1	264893261
6	NM_001046312	530393	polycystic kidney disease 2 (autosomal dominant) (PKD2), mRNA.	4	264833799,264833802,264833803,264833804
6	NM_001046520	613858	YTH domain containing 1 (YTHDC1), mRNA.	2	264948869,264948870
6	NM_001075123	281667	cyclin A2 (CCNA2), mRNA.	2	264754326,264754327
6	NM_001075135	326583	similar to Putative ubiquitin-conjugating enzyme E2 D3-like protein (UBE2D3P), mRNA.	6	264802002,264802027,264802034,264802048,264802050,264802062
6	NM_001075171	504728	coiled-coil domain containing 109B (CCDC109B), mRNA.	1	264789545
6	NM_001075304	507194	major facilitator superfamily domain containing 10 (MFSD10), mRNA.	4	265030825,265030826,265030828,265030830
6	NM_001075614	513324	leucine zipper-EF-hand containing transmembrane protein 1 (LETM1), nuclear gene encoding mitochondrial protein, mRNA.	1	265027260
6	NM_001075724	515638	UDP glucuronosyltransferase 2 family (MGC152010), mRNA.	1	264949789
6	NM_001075771	518368	prostate androgen-regulated mucin-like protein 1 (PARM1), mRNA.	1	264964031
6	NM_001075875	525563	enolase-phosphatase 1 (ENOPH1), mRNA.	2	264979924,264979929
6	NM_001076050	535227	cytochrome P450, family 2, subfamily U, polypeptide 1 (CYP2U1), mRNA.	2	264792588,264792590
6	NM_001076119	538668	tetraspanin 5 (TSPAN5), mRNA.	2	264811221,264811228
6	NM_001076203	540150	zygote arrest 1 (ZAR1), mRNA.	1	264909129
6	NM_001076396	615820	pyrophosphatase (inorganic) 2 (PPA2), nuclear gene encoding mitochondrial protein, mRNA.	3	264797818,264797819,264797820
6	NM_001076409	616115	nuclear factor of kappa light polypeptide gene enhancer in B-cells 1 (NFKB1), mRNA.	3	264802588,264802589,264802611
6	NM_001076420	616367	endomucin (EMCN), mRNA.	4	264806304,264806305,264806447,264806762
6	NM_001076437	616908	hypothetical protein LOC616908 (LOC616908), mRNA.	1	264830823
6	NM_001076826	510080	anthrax toxin receptor 2 (ANTXR2), mRNA.	3	264974944,264974945,264974946
6	NM_001076847	514013	amyloid beta (A4) precursor protein-binding, family B, member 2 (APBB2), mRNA.	1	264893078
6	NM_001076864	518991	transmembrane protein 129 (TMEM129), mRNA.	4	265027039,265027040,265027041,265027042
6	NM_001076918	539791	Toll-like receptor 10 (TLR10), mRNA.	1	264889139
6	NM_001076938	615452	TBC1 domain family, member 19 (TBC1D19), mRNA.	1	264855997
6	NM_001077001	767928	recombination signal binding protein for immunoglobulin kappa J region (RBPJ), mRNA.	1	264855590
6	NM_001077071	768012	pyruvate dehydrogenase (lipoamide) alpha 2 (PDHA2), mRNA.	1	264818714
6	NM_001077868	507296	signal transducing adaptor family member 1 (STAP1), mRNA.	1	264947095
6	NM_001077892	509608	Na+/H+ exchanger domain containing 1 (NHEDC1), mRNA.	1	264801807
6	NM_001077971	527169	G-rich RNA sequence binding factor 1 (GRSF1), mRNA.	2	264954371,264954373
6	NM_001078005	535130	sec1 family domain containing 2 (SCFD2), mRNA.	2	264912674,264912675
6	NM_001078025	540151	solute carrier family 10 (sodium/bile acid cotransporter family), member 4 (SLC10A4), mRNA.	4	264909118,264909119,264909120,264909122
6	NM_001078098	768210	RELT-like 1 (RELL1), mRNA.	1	264886954
6	NM_001080225	504957	low density lipoprotein receptor-related protein associated protein 1 (LRPAP1), mRNA.	1	265031691
6	NM_001080315	613976	odontogenic, ameloblast asssociated (ODAM), mRNA.	5	264952779,264952784,264952785,264952786,264952787
6	NM_001081738	540841	solute carrier family 10 (sodium/bile acid cotransporter family), member 6 (SLC10A6), mRNA.	1	264990182
6	NM_001082437	516925	COX18 cytochrome c oxidase assembly homolog (S. cerevisiae) (COX18), nuclear gene encoding mitochondrial protein, mRNA.	1	264959122
6	NM_001082447	535746	septin 11 (SEPT11), mRNA.	2	264968028,264968316
6	NM_001082610	532481	superoxide dismutase 3, extracellular (SOD3), mRNA.	2	264852374,264852375
6	NM_001083373	504847	cyclin I (CCNI), mRNA.	2	264968508,264968522
6	NM_001083486	537837	carboxypeptidase Z (CPZ), mRNA.	8	265033618,265033639,265033650,265033651,265033658,265033660,265033661,265033662
6	NM_001083649	506971	RasGEF domain family, member 1B (RASGEF1B), mRNA.	1	264977446
6	NM_001083663	510924	hect domain and RLD 3 (HERC3), mRNA.	1	264832738
6	NM_001083667	511175	hypothetical LOC511175 (MGC157237), mRNA.	1	264807802
6	NM_001083725	534770	heterogeneous nuclear ribonucleoprotein D-like (HNRPDL), mRNA.	4	264979883,264979891,264979892,264979893
6	NM_001083751	540340	synaptopodin 2 (SYNPO2), mRNA.	2	264762894,264762896
6	NM_001098099	539158	atonal homolog 1 (Drosophila) (ATOH1), mRNA.	3	264822673,264822674,264822675
6	NM_001098996	516995	NOP14 nucleolar protein homolog (yeast) (NOP14), mRNA.	3	265030851,265030871,265030872
6	NM_001099035	526205	glutathione S-transferase, C-terminal domain containing (GSTCD), mRNA.	1	264796754
6	NM_001099082	538184	polymerase (RNA) II (DNA directed) polypeptide B, 140kDa (POLR2B), mRNA.	4	264918516,264918517,264918519,264918565
6	NM_001099176	618286	TBC1 domain family, member 14 (TBC1D14), mRNA.	3	265034861,265035106,265035165
6	NM_001099372		ubiquitin-conjugating enzyme E2I (UBC9 homolog, yeast) (UBE2I), mRNA.	3	264989377,264989378,264989380
6	NM_001100305	506194	transforming, acidic coiled-coil containing protein 3 (TACC3), mRNA.	1	265027049
6	NM_001100369	515375	N-acylethanolamine acid amidase (NAAA), mRNA.	2	264965550,264965557
6	NM_001101096	517589	nudix (nucleoside diphosphate linked moiety X)-type motif 9 (NUDT9), mRNA.	1	264991320
6	NM_001101281	781988	hypothetical protein LOC781988 (LOC781988), mRNA.	1	264950590
6	NM_001101834	280868	microsomal triglyceride transfer protein (MTTP), mRNA.	1	264808349
6	NM_001101880	507148	hypothetical LOC507148 (MGC157163), mRNA.	1	264918222
6	NM_001102037	516540	methionyl aminopeptidase 1 (METAP1), mRNA.	1	264809762
6	NM_001102064	521790	phosphatidylinositol 4-kinase type 2 beta (PI4K2B), mRNA.	2	264853119,264853135
6	NM_001102067	522459	GUF1 GTPase homolog (S. cerevisiae) (GUF1), mRNA.	5	264900068,264900069,264900090,264900091,264900093
6	NM_001102153	533177	scavenger receptor class B, member 2 (SCARB2), mRNA.	2	264966341,264966457
6	NM_001102300	616368	insulin-like growth factor binding protein 7 (IGFBP7), mRNA.	4	264918658,264918659,264918660,264918661
6	NM_001102376	531234	non-SMC condensin I complex, subunit G (NCAPG), mRNA.	1	264835620
6	NM_001102527	781872	neuropeptide Y receptor Y5 (NPY5R), mRNA.	1	264750917
6	NM_001103236	510065	acyl-Coenzyme A oxidase 3, pristanoyl (ACOX3), mRNA.	6	265034033,265034034,265034069,265034083,265034084,265034103
6	NM_001103258	522186	Yip1 domain family, member 7 (YIPF7), mRNA.	2	264899927,264899994
6	NM_001103267	529295	prosaposin-like 1 (PSAPL1), mRNA.	7	265036995,265036996,265036997,265036998,265037002,265037003,265037004
6	NM_001104973	511424	hypothetical protein LOC511424 (LOC511424), mRNA.	4	264886764,264886765,264886766,264886767
6	NM_001105021	509118	phenylalanyl-tRNA synthetase, beta subunit (FARSB), mRNA.	1	264829051
6	NM_001105328	407128	bone morphogenetic protein receptor, type IB (BMPR1B), mRNA.	1	264821001
6	NM_001105628	536495	ATPase, class V, type 10D (ATP10D), mRNA.	2	264906931,264907112
6	NM_001110000	407170	kinase insert domain receptor (a type III receptor tyrosine kinase) (KDR), mRNA.	1	264914865
6	NM_001144105		neurogenin 2 (NEUROG2), mRNA.	2	264783017,264783019
6	NM_001166484		v-kit Hardy-Zuckerman 4 feline sarcoma viral oncogene homolog (KIT), mRNA.	1	264914171
6	NM_001166524		TBC1 (tre-2/USP6, BUB2, cdc16) domain family, member 1 (TBC1D1), mRNA.	1	#N/A
6	NM_173896	280737	betacellulin (BTC), mRNA.	2	264963502,264963617
6	NM_173925	280828	interleukin 8 (IL8), mRNA.	1	264960446
6	NM_174038	281118	dentin sialophosphoprotein (DSPP), mRNA.	1	264991678
6	NM_174082	281230	heparanase (HPSE), mRNA.	1	264982429
6	NM_174187	281499	secreted phosphoprotein 1 (SPP1), mRNA.	1	264833828
6	NM_174211	281564	UDP-glucose dehydrogenase (UGDH), mRNA.	2	264890615,264890617
6	NM_174278	281700	cyclic nucleotide gated channel alpha 1 (CNGA1), mRNA.	1	264907758
6	NM_174294	281728	casein kappa (CSN3), mRNA.	2	264952995,264952996
6	NM_174299	281214	chemokine (C-X-C motif) ligand 2 (CXCL2), mRNA.	1	264961099
6	NM_174310	281751	eukaryotic translation initiation factor 4E (EIF4E), mRNA.	1	264809968
6	NM_174318	281769	fibroblast growth factor receptor 3 (FGFR3), mRNA.	5	265027219,265027220,265027226,265027229,265027230
6	NM_174387	281909	mannosidase, beta A, lysosomal (MANBA), mRNA.	1	264802519
6	NM_174590	282333	protein tyrosine phosphatase, non-receptor type 13 (APO-1/CD95 (Fas)-associated phosphatase) (PTPN13), mRNA.	2	264989792,264989894
6	NM_174661	282484	solute carrier family 34 (sodium phosphate), member 2 (SLC34A2), mRNA.	2	264853742,264853795
6	NM_174666	282516	RAP1, GTP-GDP dissociation stimulator 1 (RAP1GDS1), mRNA.	1	264811265
6	NM_174692	282605	family with sequence similarity 13, member A1 (FAM13A1), mRNA.	1	264832328
6	NM_174747	282874	Ellis van Creveld syndrome (EVC), mRNA.	8	264995394,264995415,264995416,264995430,264995495,264995664,264995665,264995666
6	NM_174752	286765	statherin (STATH), mRNA.	1	264952621
6	NM_174798	286872	msh homeobox 1 (MSX1), mRNA.	1	264997505
6	NM_174809	287016	H2A histone family, member Z (H2AFZ), mRNA.	2	264807878,264807879
6	NM_174838	317692	ATPase, aminophospholipid transporter (APLT), Class I, type 8A, member 1 (ATP8A1), mRNA.	2	264895769,264895833
6	NM_175798	327677	CD38 molecule (CD38), mRNA.	3	265017989,265017990,265017991
6	NM_176639	338040	ATP synthase, H+ transporting, mitochondrial F0 complex, subunit e (ATP5I), nuclear gene encoding mitochondrial protein, mRNA.	2	265024835,265024839
6	NM_181008	281099	casein beta (CSN2), mRNA.	2	264952466,264952467
6	NM_181029	282208	casein alpha s1 (CSN1S1), mRNA.	2	264952310,264952367
6	NM_181033	282651	latrophilin 3 (LPHN3), mRNA.	2	264930981,264931092
6	NM_205813	404170	phosphoribosylaminoimidazole carboxylase, phosphoribosylaminoimidazole succinocarboxamide synthetase (PAICS), mRNA.	2	264917494,264917507
7	BC103174	327674	cytochrome c oxidase subunit VIIb, mRNA (cDNA clone MGC:128465 IMAGE:7984341), complete cds.	2	265136824,265136825
7	BC103344		heterogeneous nuclear ribonucleoprotein M, mRNA (cDNA clone MGC:127641 IMAGE:7948587), complete cds.	1	265079981
7	BC105480	539136	multiple EGF-like-domains 10, mRNA (cDNA clone MGC:128464 IMAGE:7984339), complete cds.	1	265101723
7	BC120466	615639	occludin/ELL domain containing 1, mRNA (cDNA clone MGC:151989 IMAGE:8061091), complete cds.	1	265052551
7	BC148111		Src homology 2 domain containing transforming protein D, mRNA (cDNA clone MGC:148597 IMAGE:8113492), complete cds.	1	265084750
7	BT026319		CREB regulated transcription coactivator 1 (CRTC1), mRNA, complete cds.	2	265049860,265049861
7	NM_001001526	281973	phosphodiesterase 6A, cGMP-specific, rod, alpha (PDE6A), mRNA.	3	265177408,265177531,265177539
7	NM_001014873	508709	WD repeat domain 55 (WDR55), mRNA.	2	265159463,265159464
7	NM_001014879	509290	protein phosphatase 2 (formerly 2A), regulatory subunit B, beta isoform (PPP2R2B), mRNA.	1	265171499
7	NM_001015520	505233	LAG1 homolog, ceramide synthase 4 (LASS4), mRNA.	5	265079696,265079697,265079698,265079732,265079733
7	NM_001015521	505294	solute carrier family 39 (zinc transporter), member 3 (SLC39A3), mRNA.	3	265086718,265086721,265086722
7	NM_001015527	505702	general transcription factor IIF, polypeptide 1, 74kDa (GTF2F1), mRNA.	2	265082010,265082012
7	NM_001015569	510796	lon peptidase 1, mitochondrial (LONP1), nuclear gene encoding mitochondrial protein, mRNA.	7	265082912,265082913,265082914,265082915,265082916,265082924,265082925
7	NM_001024473	504972	gypsy retrotransposon integrase 1 (GIN1), mRNA.	2	265279089,265279090
7	NM_001024496	507847	zinc finger protein 692 (ZNF692), mRNA.	3	265142654,265142655,265142669
7	NM_001024535	513834	KIAA0141 protein (KIAA0141), mRNA.	1	265162883
7	NM_001024555	526516	hook homolog 2 (Drosophila) (HOOK2), mRNA.	1	265069197
7	NM_001030301	510427	toll-like receptor adaptor molecule 1 (TICAM1), mRNA.	9	265084015,265084016,265084017,265084019,265084022,265084024,265084025,265084027,265084029
7	NM_001030318	281039	calpastatin (CAST), transcript variant 1, mRNA.	3	265255537,265255854,265255855
7	NM_001033625	513787	solute carrier family 27 (fatty acid transporter), member 1 (SLC27A1), mRNA.	3	265051805,265051825,265051826
7	NM_001033991	510889	thimet oligopeptidase 1 (THOP1), mRNA.	1	265086604
7	NM_001034217	504602	tetratricopeptide repeat domain 1 (TTC1), mRNA.	1	265201163
7	NM_001034252	505624	F-box and leucine-rich repeat protein 21 (gene/pseudogene) (FBXL21), mRNA.	3	265152882,265152884,265152885
7	NM_001034286	507245	ECSIT homolog (Drosophila) (ECSIT), mRNA.	1	265077895
7	NM_001034310	508043	pituitary tumor-transforming 1 (PTTG1), mRNA.	1	265202489
7	NM_001034414	511925	amyloid beta (A4) precursor protein-binding, family A, member 3 (APBA3), mRNA.	4	265085538,265085539,265085540,265085541
7	NM_001034491	515410	PDZ and LIM domain 4 (PDLIM4), mRNA.	2	265090418,265090425
7	NM_001034524	517535	heat shock 70kDa protein 9 (mortalin) (HSPA9), nuclear gene encoding mitochondrial protein, mRNA.	2	265157506,265157534
7	NM_001034545	521987	interferon gamma inducible protein 47 (IFI47), mRNA.	9	265135402,265135403,265135404,265135405,265135406,265135408,265135409,265135410,265135411
7	NM_001034569	529056	pleckstrin homology domain containing, family J member 1 (PLEKHJ1), mRNA.	6	265087508,265087509,265087510,265087511,265087512,265087513
7	NM_001034588	533356	WD repeat domain 18 (WDR18), mRNA.	1	265144007
7	NM_001034632	535470	peptidylprolyl cis/trans isomerase, NIMA-interacting 1 (PIN1), mRNA.	1	265075013
7	NM_001034656	538944	creatine kinase, mitochondrial 2 (sarcomeric) (CKMT2), nuclear gene encoding mitochondrial protein, mRNA.	1	265223199
7	NM_001034802	617635	RAB24, member RAS oncogene family (RAB24), mRNA.	4	265130989,265130990,265130991,265130992
7	NM_001035011	504668	megakaryocyte-associated tyrosine kinase (MATK), mRNA.	1	265085501
7	NM_001035042	507016	cytochrome P450, family 4, subfamily F, polypeptide 2 (CYP4F2), mRNA.	2	265066106,265066110
7	NM_001035048	507439	neuromedin U receptor 2 (NMUR2), mRNA.	2	265183316,265183317
7	NM_001035273	508156	single stranded DNA binding protein 4 (SSBP4), mRNA.	1	265050215
7	NM_001035309	515496	mitochondrial carrier protein-like (LOC515496), nuclear gene encoding mitochondrial protein, mRNA.	2	265152615,265152780
7	NM_001035391	532723	RAB11B, member RAS oncogene family (RAB11B), mRNA.	1	265079924
7	NM_001035400	533618	arylsulfatase family, member K (ARSK), mRNA.	5	265253478,265253479,265253562,265253563,265253564
7	NM_001035454	614639	mitochondrial ribosomal protein L22 (MRPL22), nuclear gene encoding mitochondrial protein, mRNA.	1	265188028
7	NM_001035478	616564	single-stranded DNA binding protein 2 (SSBP2), mRNA.	2	265224640,265224641
7	NM_001037450	507154	mitochondrial ribosomal protein L4 (MRPL4), nuclear gene encoding mitochondrial protein, mRNA.	2	265075640,265075641
7	NM_001037625	615658	calcium modulating ligand (CAMLG), mRNA.	3	265150350,265150351,265150352
7	NM_001037821	527275	mucosal vascular addressin cell adhesion molecule 1 (MADCAM1), mRNA.	1	265143698
7	NM_001038022	338079	NADH dehydrogenase (ubiquinone) Fe-S protein 7, 20kDa (NADH-coenzyme Q reductase) (NDUFS7), nuclear gene encoding mitochondrial protein, mRNA.	1	265144529
7	NM_001038030	504701	small glutamine-rich tetratricopeptide repeat (TPR)-containing, alpha (SGTA), mRNA.	1	265086642
7	NM_001038054	507723	high-mobility group 20B (HMG20B), mRNA.	1	265085688
7	NM_001038061	508607	ubiquitin interaction motif containing 1 (UIMC1), transcript variant 1, mRNA.	1	265130639
7	NM_001038151	532538	F-box and WD repeat domain containing 9 (FBXW9), mRNA.	3	265069285,265069287,265069288
7	NM_001038176	538485	CXXC finger 5 (CXXC5), mRNA.	6	265158280,265158282,265158283,265158284,265158285,265158286
7	NM_001038181	539087	hypothetical LOC539087 (MGC134419), mRNA.	5	265075509,265075510,265075511,265075514,265075515
7	NM_001038514	508555	calreticulin 3 (CALR3), mRNA.	3	265054430,265054438,265054447
7	NM_001038523	510778	coiled-coil domain containing 124 (CCDC124), mRNA.	6	265051347,265051348,265051349,265051350,265051351,265051353
7	NM_001038534	512830	ribonuclease H2, subunit A (RNASEH2A), mRNA.	1	265069157
7	NM_001038544	515270	guanidinoacetate N-methyltransferase (GAMT), mRNA.	1	265144536
7	NM_001038552	521683	polycystic kidney disease 2-like 2 (PKD2L2), mRNA.	1	265157006
7	NM_001038569	540051	actin-like 9 (ACTL9), mRNA.	1	265080113
7	NM_001038580	616120	6-phosphogluconolactonase (PGLS), mRNA.	1	265051796
7	NM_001040469	280677	complement component 3 (C3), mRNA.	4	265081452,265081468,265081469,265081470
7	NM_001040600	617304	F-box and leucine-rich repeat protein 12 (FBXL12), mRNA.	2	265074980,265074981
7	NM_001040604	618405	growth arrest and DNA-damage-inducible, beta (GADD45B), mRNA.	1	265087001
7	NM_001045874	407100	tight junction protein 3 (zona occludens 3) (TJP3), mRNA.	6	265085548,265085549,265085567,265085568,265085569,265085570
7	NM_001045884	504310	adaptor-related protein complex 1, mu 1 subunit (AP1M1), mRNA.	3	265055393,265055394,265055395
7	NM_001045939	506310	glutaryl-Coenzyme A dehydrogenase (GCDH), nuclear gene encoding mitochondrial protein, mRNA.	1	265069069
7	NM_001045969	507477	aldehyde dehydrogenase 7 family, member A1 (ALDH7A1), mRNA.	1	265103670
7	NM_001045986	507936	UBX domain protein 6 (UBXN6), mRNA.	1	265084627
7	NM_001046028	509327	TAF7 RNA polymerase II, TATA box binding protein (TBP)-associated factor, 55kDa (TAF7), mRNA.	1	265161898
7	NM_001046032	509394	inositol-3-phosphate synthase 1 (ISYNA1), mRNA.	3	265050204,265050206,265050207
7	NM_001046043	509963	angiopoietin-like 4 (ANGPTL4), mRNA.	2	265079900,265079901
7	NM_001046099	511765	endothelial cell-specific chemotaxis regulator (ECSCR), mRNA.	3	265158126,265158127,265158128
7	NM_001046113	512254	myocyte enhancer factor 2C (MEF2C), mRNA.	1	265239958
7	NM_001046226	516550	fem-1 homolog a (C. elegans) (FEM1A), mRNA.	1	265084082
7	NM_001046261	522370	PPAN-P2RY11 readthrough (PPAN-P2RY11), mRNA.	1	265075532
7	NM_001046288	527854	kinesin family member 20A (KIF20A), mRNA.	5	265157284,265157285,265157286,265157287,265157288
7	NM_001046303	529327	RELT-like 2 (RELL2), mRNA.	1	265162727
7	NM_001046366	534006	family with sequence similarity 53, member C (FAM53C), mRNA.	1	265157354
7	NM_001046379	534583	calponin 1, basic, smooth muscle (CNN1), mRNA.	1	265077913
7	NM_001046414	535981	ClpP caseinolytic peptidase, ATP-dependent, proteolytic subunit homolog (E. coli) (CLPP), nuclear gene encoding mitochondrial protein, mRNA.	1	265082031
7	NM_001046429	538232	SRY (sex determining region Y)-box 30 (SOX30), mRNA.	2	265197207,265197208
7	NM_001046440	538745	gap junction protein, gamma 2, 47kDa (GJC2), mRNA.	2	265045237,265045238
7	NM_001046502	541266	solute carrier family 22 (organic cation/carnitine transporter), member 5 (SLC22A5), mRNA.	1	265089865
7	NM_001046536	614425	family with sequence similarity 108, member A1 (FAM108A), mRNA.	2	265147574,265147586
7	NM_001046569	615986	chemokine (C-C motif) ligand 25 (CCL25), mRNA.	1	265079439
7	NM_001046608		nudix (nucleoside diphosphate linked moiety X)-type motif 12 (NUDT12), mRNA.	1	265278020
7	NM_001075119	280789	coagulation factor XII (Hageman factor) (F12), mRNA.	6	265131214,265131216,265131217,265131218,265131219,265131222
7	NM_001075129	282648	calcium channel, voltage-dependent, P/Q type, alpha 1A subunit (CACNA1A), mRNA.	1	265068158
7	NM_001075222	505738	mucolipin 1 (MCOLN1), transcript variant 2, mRNA.	2	265078835,265078872
7	NM_001075271	506589	intestine-specific transcript 1 protein (CIST1), mRNA.	4	265050742,265050743,265050744,265050745
7	NM_001075301	507157	transmembrane protein 59-like (TMEM59L), mRNA.	3	265050072,265050073,265050075
7	NM_001075314	507447	ring finger protein 126 (RNF126), mRNA.	3	265143860,265143861,265143869
7	NM_001075320	507549	T-cell immunoglobulin and mucin domain containing 4 (TIMD4), mRNA.	4	265192624,265192661,265192662,265192663
7	NM_001075322	507615	cytochrome P450, family 4, subfamily F, polypeptide 2 (CYP4F2), mRNA.	4	265065981,265065983,265065984,265065999
7	NM_001075360	508421	synuclein, beta (SNCB), mRNA.	1	265130111
7	NM_001075369	508641	RAN binding protein 3 (RANBP3), mRNA.	1	265082624
7	NM_001075371	508716	basigin (BSG), mRNA.	2	265143749,265143754
7	NM_001075380	508965	chromosome 19 open reading frame 25 ortholog (C7H19orf25), mRNA.	2	265144660,265144661
7	NM_001075391	509117	SPC24, NDC80 kinetochore complex component, homolog (S. cerevisiae) (SPC24), mRNA.	1	265077492
7	NM_001075403	509418	colony stimulating factor 1 receptor (CSF1R), mRNA.	4	265177825,265177846,265177864,265177868
7	NM_001075475		ADAM metallopeptidase domain 19 (meltrin beta) (ADAM19), mRNA.	4	265196818,265196819,265196823,265196866
7	NM_001075490	511085	chromosome 19 open reading frame 60 ortholog (C7H19orf60), mRNA.	3	265050104,265050105,265050106
7	NM_001075628	513572	endoplasmic reticulum aminopeptidase 2 (ERAP2), mRNA.	5	265256971,265257001,265257140,265257141,265257174
7	NM_001075656	514246	jun B proto-oncogene (JUNB), mRNA.	2	265069172,265069173
7	NM_001075673	514598	prenylcysteine oxidase 1 like (PCYOX1L), mRNA.	2	265176001,265176003
7	NM_001075674	514599	GrpE-like 2, mitochondrial (E. coli) (GRPEL2), nuclear gene encoding mitochondrial protein, mRNA.	1	265175988
7	NM_001075675	514650	fatty acid binding protein 6, ileal (FABP6), mRNA.	1	265201605
7	NM_001075688	514910	family with sequence similarity 81, member B (FAM81B), mRNA.	1	265253229
7	NM_001075761	517952	heart and neural crest derivatives expressed 1 (HAND1), mRNA.	1	265187662
7	NM_001075867	525278	amyloid beta (A4) precursor protein-binding, family B, member 3 (APBB3), mRNA.	2	265159343,265159344
7	NM_001075871	525380	immediate early response 2 (IER2), mRNA.	2	265068615,265068616
7	NM_001075919	528991	XPA binding protein 2 (XAB2), mRNA.	3	265079082,265079083,265079091
7	NM_001075938	530719	calcium/calmodulin-dependent protein kinase II alpha (CAMK2A), mRNA.	2	263899191,263899193
7	NM_001075955	531802	nicalin homolog (zebrafish) (NCLN), mRNA.	1	265086188
7	NM_001076110	538535	chromosome 5 open reading frame 24 ortholog (C7H5orf24), mRNA.	5	265150456,265150457,265150458,265150459,265150460
7	NM_001076138	538963	coagulation factor II (thrombin) receptor-like 3 (F2RL3), mRNA.	4	265053752,265053753,265053754,265053755
7	NM_001076320	614282	ADP-ribosylation factor-like 10 (ARL10), mRNA.	1	265129816
7	NM_001076344	614791	coiled-coil domain containing 130 (CCDC130), mRNA.	1	265067564
7	NM_001076363	615199	ubiquitin A-52 residue ribosomal protein fusion product 1 (RPS27A), mRNA.	1	265050108
7	NM_001076432	616742	ephrin-A5 (EFNA5), mRNA.	1	265284396
7	NM_001076491	618059	ATPase, class I, type 8B, member 3 (ATP8B3), mRNA.	2	265147350,265147351
7	NM_001076531	767586	KN motif and ankyrin repeat domains 2 (KANK2), mRNA.	1	265077514
7	NM_001076547	767822	patatin-like phospholipase domain containing 6 (PNPLA6), mRNA.	3	265078939,265078940,265079004
7	NM_001076801	504517	chromosome 19 open reading frame 62 ortholog (MERIT40), mRNA.	1	265052502
7	NM_001076883	530101	glutamine-fructose-6-phosphate transaminase 2 (GFPT2), mRNA.	1	265041170
7	NM_001077046	767984	perilipin 3 (PLIN3), mRNA.	2	265083845,265083846
7	NM_001077105	768047	hepatitis A virus cellular receptor 2 (HAVCR2), mRNA.	11	265195036,265195037,265195038,265195040,265195041,265195043,265195044,265195228,265195358,265195374,265195402
7	NM_001077137	768083	Usher syndrome 1C binding protein 1 (USHBP1), mRNA.	2	265052509,265052519
7	NM_001077849	504874	trafficking protein particle complex 5 (TRAPPC5), mRNA.	1	265079136
7	NM_001077911	512682	strawberry notch homolog 2 (Drosophila) (SBNO2), mRNA.	4	265144133,265144135,265144140,265144158
7	NM_001077920	514580	tripartite motif-containing 11 (TRIM11), mRNA.	3	265043696,265043704
7	NM_001077941	520348	membrane-associated ring finger (C3HC4) 3 (MARCH3), mRNA.	1	265103039
7	NM_001077945	521379	profilin 3 (PFN3), mRNA.	1	265131207
7	NM_001078024	785347	tripartite motif-containing 52 (TRIM52), mRNA.	8	265135254,265135255,265135256,265135257,265135258,265135259,265135261,265135262
7	NM_001078039	613741	myozenin 3 (MYOZ3), mRNA.	1	265178984
7	NM_001078164	777789	chromosome 5 open reading frame 32 ortholog (C7H5orf32), mRNA.	2	265158876,265158877
7	NM_001079612	539354	solute carrier family 35, member A4 (SLC35A4), mRNA.	1	265159349
7	NM_001079623	615695	eukaryotic translation initiation factor 3, subunit G (EIF3G), mRNA.	1	265075538
7	NM_001079788	615512	cyclin H (CCNH), mRNA.	1	265237182
7	NM_001080224	504718	growth arrest and DNA-damage-inducible, gamma interacting protein 1 (GADD45GIP1), mRNA.	4	265068995,265068997,265068998,265068999
7	NM_001080226	505159	ferredoxin 1-like (FDX1L), mRNA.	1	265075803
7	NM_001080266	512651	cell division cycle 23 homolog (S. cerevisiae) (CDC23), mRNA.	1	265157304
7	NM_001080343	782132	zinc finger, matrin type 2 (ZMAT2), mRNA.	4	265159606,265159618,265159619,265159620
7	NM_001080359	784295	Kruppel-like factor 1 (erythroid) (KLF1), mRNA.	2	265069080,265069081
7	NM_001081512	504593	sprouty homolog 4 (Drosophila) (SPRY4), mRNA.	1	265163138
7	NM_001081592	523285	arrestin domain containing 2 (ARRDC2), mRNA.	4	265051283,265051284,265051285,265051289
7	NM_001081729	533809	DEAD (Asp-Glu-Ala-Asp) box polypeptide 49 (DDX49), mRNA.	1	265049450
7	NM_001082462	617425	similar to phospholipase inhibitor (MGC148293), mRNA.	1	265142119
7	NM_001082602	505276	DEAD (Asp-Glu-Ala-Asp) box polypeptide 41 (DDX41), mRNA.	1	265131349
7	NM_001083371	504587	chromosome 19 open reading frame 43 ortholog (C7H19ORF43), mRNA.	5	265069243,265069244,265069245,265069246,265069248
7	NM_001083463	532775	transmembrane protein 38A (TMEM38A), mRNA.	1	265054240
7	NM_001083465	533029	GEM interacting protein (GMIP), mRNA.	3	265047845,265047853,265047856
7	NM_001083514	615296	LAG1 homolog, ceramide synthase 1 (LASS1), mRNA.	1	265049503
7	NM_001083655	509388	protocadherin 1 (PCDH1), mRNA.	4	265162847,265162848,265162849,265162859
7	NM_001098111	540115	protocadherin 12 (PCDH12), mRNA.	5	265162889,265162890,265162891,265162892,265162894
7	NM_001098133	615182	D-tyrosyl-tRNA deacylase 1 homolog (S. cerevisiae) (DTD1), nuclear gene encoding mitochondrial protein, mRNA.	1	265159553
7	NM_001098144	618720	transmembrane protein 161A (TMEM161A), mRNA.	5	265049167,265049168,265049169,265049171,265049173
7	NM_001098145	507471	MPV17 mitochondrial membrane protein-like 2 (MPV17L2), nuclear gene encoding mitochondrial protein, mRNA.	1	265050898
7	NM_001098146	767896	zinc finger protein 2 homolog (mouse) (ZFP2), mRNA.	1	265043380
7	NM_001098888	506331	mediator complex subunit 26 (MED26), mRNA.	4	265054324,265054325,265054326,265054361
7	NM_001098954	513078	coiled-coil and C2 domain containing 1A (CC2D1A), mRNA.	1	265067274
7	NM_001098955	513167	glycosyltransferase 25 domain containing 1 (GLT25D1), mRNA.	3	265051725,265051726,265051727
7	NM_001098966	514111	armadillo repeat containing 6 (ARMC6), mRNA.	2	265049226,265049227
7	NM_001099026	523726	mesoderm induction early response 1, family member 2 (MIER2), mRNA.	2	265143268,265143269
7	NM_001099079	537692	metallo-beta-lactamase domain containing 2 (MBLAC2), mRNA.	1	265242045
7	NM_001099146	615657	ATG4 autophagy related 4 homolog D (S. cerevisiae) (ATG4D), mRNA.	2	265076262,265076299
7	NM_001099186	782690	transcription factor 7 (T-cell specific, HMG-box) (TCF7), mRNA.	3	265149981,265149982,265149986
7	NM_001099211	789082	splicing factor 3a, subunit 2, 66kDa (SF3A2), mRNA.	2	265087524,265087525
7	NM_001099368	539654	protocadherin gamma subfamily A, 2 (PCDHGA2), mRNA.	3	265161987,265161988,265161989
7	NM_001099369	511691	dynamin 2 (DNM2), mRNA.	1	265076496
7	NM_001099699	508067	chromosome 19 open reading frame 52 ortholog (C7H19ORF52), mRNA.	10	265077034,265077036,265077037,265077038,265077039,265077040,265077041,265077042,265077043,265077045
7	NM_001099713	535260	hypothetical protein LOC535260 (FAM151B), mRNA.	2	265221864,265221913
7	NM_001100334	510738	actin filament associated protein 1-like 1 (AFAP1L1), mRNA.	2	265175982,265175983
7	NM_001100340	511508	praja ring finger 2 (PJA2), mRNA.	1	265288083
7	NM_001100365	514933	Epstein-Barr virus induced 3 (EBI3), mRNA.	3	265084775,265084776,265084777
7	NM_001101055	506049	zinc finger, CCHC domain containing 9 (ZCCHC9), mRNA.	1	265223231
7	NM_001101056	506060	casein kinase 1, gamma 2 (CSNK1G2), mRNA.	3	265147820,265147821,265147822
7	NM_001101081	512222	phosphodiesterase 4A, cAMP-specific (phosphodiesterase E2 dunce homolog, Drosophila) (PDE4A), mRNA.	1	265076118
7	NM_001101107	522024	phenylalanyl-tRNA synthetase, alpha subunit (FARSA), mRNA.	1	265069032
7	NM_001101124	525506	death-associated protein kinase 3 (DAPK3), mRNA.	1	265085123
7	NM_001101136	531199	perilipin 5 (PLIN5), mRNA.	4	265084561,265084568,265084569,265084570
7	NM_001101142		kelch-like ECH-associated protein 1 (KEAP1), mRNA.	1	265076189
7	NM_001101161	534707	CCR4-NOT transcription complex, subunit 6 (CNOT6), mRNA.	1	265040576
7	NM_001101169	537062	solute carrier family 27 (fatty acid transporter), member 6 (SLC27A6), mRNA.	1	265097796
7	NM_001101213	540524	isochorismatase domain containing 1 (ISOC1), mRNA.	4	265097107,265097108,265097109,265097170
7	NM_001101309	790870	lectin, mannose-binding 2 (LMAN2), mRNA.	2	265131116,265131118
7	NM_001101842	504535	chromatin assembly factor 1, subunit A (p150) (CHAF1A), mRNA.	1	265084641
7	NM_001101849	505089	SEC24 related gene family, member A (S. cerevisiae) (SEC24A), mRNA.	1	265150311
7	NM_001101855	505521	tumor necrosis factor (ligand) superfamily, member 14 (TNFSF14), mRNA.	2	265081505,265081506
7	NM_001101871	506374	epidermal growth factor receptor pathway substrate 15-like 1 (EPS15L1), mRNA.	1	265054770
7	NM_001101928	510569	hypothetical LOC510569 (MGC148336), mRNA.	1	265087588
7	NM_001101947	511830	caudal type homeobox 1 (CDX1), mRNA.	2	265178138,265178139
7	NM_001101999	514521	TBC1 domain family, member 9B (with GRAM domain) (TBC1D9B), mRNA.	1	265041824
7	NM_001102003	514617	endoplasmic reticulum aminopeptidase 1 (ERAP1), mRNA.	4	265256295,265256304,265256305,265256306
7	NM_001102047	517994	coiled-coil domain containing 151 (CCDC151), mRNA.	1	265077844
7	NM_001102058	520250	ankyrin repeat domain 32 (ANKRD32), mRNA.	2	265250802,265250811
7	NM_001102072	522905	A kinase (PRKA) anchor protein 8 (AKAP8), mRNA.	2	265066303,265066312
7	NM_001102168	534282	ring finger protein 145 (RNF145), mRNA.	4	265199517,265199518,265199519,265199520
7	NM_001102172	534475	regulatory factor X, 2 (influences HLA class II expression) (RFX2), mRNA.	4	265082427,265082466,265082486,265082507
7	NM_001102196	537193	similar to obscurin, cytoskeletal calmodulin and titin-interacting RhoGEF (MGC166429), mRNA.	6	265043781,265043782,265043783,265043784,265043785,269612133
7	NM_001102210	537999	NACHT and WD repeat domain containing 1 (NWD1), mRNA.	3	265053905,265053928,265054044
7	NM_001102219	538639	NLR family, pyrin domain containing 3 (NLRP3), mRNA.	1	265136186
7	NM_001102231	539786	solute carrier family 6 (neurotransmitter transporter, L-proline), member 7 (SLC6A7), mRNA.	3	265178180,265178181,265178182
7	NM_001102236	540027	RAS protein activator like 3 (RASAL3), mRNA.	1	265066201
7	NM_001102294	615958	shroom family member 1 (SHROOM1), mRNA.	5	265148670,265148671,265148672,265148673,265148674
7	NM_001102320	618546	synaptosomal-associated protein, 47kDa (SNAP47), mRNA.	1	265046881
7	NM_001102486	505129	matrin 3 (MATR3), mRNA.	9	265158029,265158030,265158031,265158032,265158034,265158035,265158036,265158037,265158040
7	NM_001102506	523226	protocadherin alpha 13 (PCDHA13), mRNA.	4	265160742,265160744,265160747,265160755
7	NM_001102513	532241	protocadherin gamma subfamily B, 4 (PCDHGB4), mRNA.	6	265162247,265162251,265162252,265162254,265162255,265162256
7	NM_001102550	100124511	hypothetical protein LOC100124511 (LOC100124511), mRNA.	5	265074327,265074329,265074339,265074340,265074343
7	NM_001103090	508384	GATA zinc finger domain containing 2A (GATAD2A), mRNA.	1	265048306
7	NM_001103098	530411	ubiquitin-like with PHD and ring finger domains 1 (UHRF1), mRNA.	1	265083691
7	NM_001103108	100125222	ribonucleoprotein, PTB-binding 1 (RAVER1), mRNA.	4	265075867,265075868,265075869,265075870
7	NM_001103224	327685	annexin A6 (ANXA6), mRNA.	2	265179689,265179748,267717750,267717751,267717764
7	NM_001103248	515336	protocadherin beta 11 (PCDHB11), mRNA.	2	265161826,265161827
7	NM_001103253	517192	jun D proto-oncogene (JUND), mRNA.	5	265050522,265050523,265050524,265050528,265050529
7	NM_001103255	519857	PR domain containing 6 (PRDM6), mRNA.	6	265110573,265111111,265111134,265111136,265111138,265111139
7	NM_001103278	533971	splicing factor 4 (SF4), mRNA.	2	265048571,265048572
7	NM_001103295	540643	lamin B1 (LMNB1), mRNA.	2	265103150,265103398
7	NM_001105011	618634	tripartite motif-containing 17 (TRIM17), mRNA.	2	265043643,265043646
7	NM_001105012	618049	zinc finger protein 474 (ZNF474), transcript variant 1, mRNA.	1	265113648
7	NM_001105329		casein kinase 1, gamma 3 (CSNK1G3), mRNA.	2	265109566,265109568
7	NM_001105338	506305	arginyl-tRNA synthetase (RARS), mRNA.	3	265221065,265221066,265221219
7	NM_001105361	512959	hepatoma-derived growth factor-related protein 2 (HDGF2), mRNA.	3	265084577,265084578,265084587
7	NM_001105371	515212	vimentin-type intermediate filament associated coiled-coil protein (VMAC), mRNA.	3	265082635,265082636,265082638
7	NM_001105417	538540	clathrin interactor 1 (CLINT1), mRNA.	1	265197341
7	NM_001105484	100125913	hypothetical protein LOC100125913 (LOC100125913), mRNA.	2	265040159,265040160
7	NM_001105508	100125945	elongation factor 1 homolog (S. cerevisiae) (ELOF1), mRNA.	3	265077924,265077926,265077927
7	NM_001109798	525110	calcium homeostasis endoplasmic reticulum protein (CHERP), mRNA.	8	265054381,265054382,265054383,265054392,265054393,265054394,265054396,265054400
7	NM_001113762		intercellular adhesion molecule 5, telencephalin (ICAM5), mRNA.	2	265075773,265075775
7	NM_001113764		tyrosine kinase 2 (TYK2), mRNA.	2	265075959,265075976
7	NM_001128070		angiopoietin-like 6 (ANGPTL6), mRNA.	3	265075528,265075529,265075530
7	NM_001128508		arrestin domain containing 5 (ARRDC5), mRNA.	1	265083750
7	NM_001159412		guanylate kinase 1 (GUK1), transcript variant 1, mRNA.	1	265045291
7	NM_001164265		ring finger protein 187 (RNF187), mRNA.	2	265043512,265043513
7	NM_001166517		cartilage oligomeric matrix protein (COMP), mRNA.	4	265049790,265049792,265049794,265049795
7	NM_001166530		low density lipoprotein receptor (LDLR), mRNA.	7	265077434,265077435,265077440,265077443,265077444,265077450,265077453
7	NM_001166558		CD320 molecule (CD320), mRNA.	4	265079805,265079806,265079807,265079809
7	NM_001166562		phosphorylated adaptor for RNA export (PHAX), mRNA.	2	265103515,265103516
7	NM_001166617		SLU7 splicing factor homolog (S. cerevisiae) (SLU7), mRNA.	1	265202448
7	NM_173890	280718	anti-Mullerian hormone (AMH), mRNA.	3	265087529,265087530,265087532
7	NM_173920	280823	interleukin 3 (IL3), mRNA.	1	265090780
7	NM_173932	280841	lysyl oxidase (LOX), mRNA.	2	265113847,265113848
7	NM_173948	280890	peptidylglycine alpha-amidating monooxygenase (PAM), mRNA.	6	265279224,265279233,265279262,265279288,265279406,265279407
7	NM_173998	281023	adaptor-related protein complex 3, delta 1 subunit (AP3D1), mRNA.	3	265087571,265087572,265087576
7	NM_174000	281036	calreticulin (CALR), mRNA.	2	265069012,265069014
7	NM_174027	281095	colony stimulating factor 2 (granulocyte-macrophage) (CSF2), mRNA.	1	265090731
7	NM_174167	281449	retinol dehydrogenase 8 (all-trans) (RDH8), mRNA.	5	265075323,265075327,265075331,265075332,265075335
7	NM_174231	281605	adrenergic, beta-2-, receptor, surface (ADRB2), mRNA.	1	265175177
7	NM_174321	281783	glycine receptor, alpha 1 (GLRA1), mRNA.	1	265181709
7	NM_174322	281788	guanine nucleotide binding protein (G protein), alpha 11 (Gq class) (GNA11), mRNA.	2	265086329,265086330
7	NM_174349	281840	intercellular adhesion molecule 3 (ICAM3), mRNA.	5	265075873,265075876,265075877,265075878,265075879
7	NM_174365	281870	insulin-like 3 (Leydig cell) (INSL3), mRNA.	1	265051473
7	NM_174412	281967	proprotein convertase subtilisin/kexin type 1 (PCSK1), mRNA.	2	265254910,265254953
7	NM_174446	282029	RAB3A, member RAS oncogene family (RAB3A), mRNA.	1	265050895
7	NM_174449	282032	RAS p21 protein activator (GTPase activating protein) 1 (RASA1), mRNA.	6	265237046,265237049,265237053,265237054,265237055,265237057
7	NM_174464	282077	secreted protein, acidic, cysteine-rich (osteonectin) (SPARC), mRNA.	2	265181320,265181321
7	NM_174545	282240	gamma-aminobutyric acid (GABA) A receptor, gamma 2 (GABRG2), mRNA.	1	265205230
7	NM_174561	282272	mannosidase, alpha, class 2B, member 1 (MAN2B1), mRNA.	1	265069315
7	NM_174576	282308	phosphoinositide-3-kinase, regulatory subunit 2 (beta) (PIK3R2), mRNA.	5	265050981,265050991,265050993,265050994,265050999
7	NM_174584	282322	protein kinase, cAMP-dependent, catalytic, alpha (PRKACA), mRNA.	2	265067068,265067069
7	NM_174631	282401	ADAM metallopeptidase with thrombospondin type 1 motif, 2 (ADAMTS2), mRNA.	5	265042478,265042479,265042480,265042482,265042709
7	NM_174678	282563	PROP paired-like homeobox 1 (PROP1), mRNA.	1	265133168
7	NM_174782	286845	solute carrier family 12 (sodium/potassium/chloride transporters), member 2 (SLC12A2), mRNA.	6	265099159,265099218,265099219,265099220,265099221,265099264
7	NM_175804	327684	nuclear receptor subfamily 2, group F, member 1 (NR2F1), mRNA.	5	265248766,265248767,265248768,265248773,265248774
7	NM_175815	327698	NADH dehydrogenase (ubiquinone) 1 alpha subcomplex, 2, 8kDa (NDUFA2), mRNA.	1	265159416
7	NM_176661	338066	CD97 molecule (CD97), mRNA.	6	265066668,265066669,265066670,265066671,265066672,265066681
7	NM_176662	338067	protein kinase C substrate 80K-H (PRKCSH), mRNA.	1	265077852
7	NM_176672	338084	NADH dehydrogenase (ubiquinone) 1 alpha subcomplex, 13 (NDUFA13), nuclear gene encoding mitochondrial protein, mRNA.	1	265048284
7	NM_176673	338085	coatomer protein complex, subunit epsilon (COPE), mRNA.	2	265049483,265049484
7	NM_176851	338077	fucosyltransferase 5 (alpha (1,3) fucosyltransferase) (FUT5), mRNA.	4	265082735,265082736,265082738,265082739
7	NM_181035	282662	versican (VCAN), mRNA.	10	265227554,265227562,265227563,265227564,265227602,265227603,265227604,265227605,265227608,265227609
7	NM_182651	281119	DNA (cytosine-5-)-methyltransferase 1 (DNMT1), mRNA.	2	265075554,265075562
7	NM_183362	369020	resistin (RETN), mRNA.	2	265079123,265079124
8	BC112672	522819	testis expressed 10, mRNA (cDNA clone MGC:137448 IMAGE:8162380), complete cds.	4	265422499,265422501,265422502,265422503
8	EU276065		interferon beta (IFNb) mRNA, complete cds.	2	265345331,265345333
8	M29314	281236	Bovine interferon alpha-C mRNA, complete cds.	6	265342248,265342500,265342501,265342502,265342503,265344180
8	NM_001010995	497015	tropomyosin 2 (beta) (TPM2), mRNA.	2	265414986,265414987
8	NM_001013004	281767	farnesyl-diphosphate farnesyltransferase 1 (FDFT1), mRNA.	1	265307236
8	NM_001014893	510325	btKIAA1539 (KIAA1539), mRNA.	1	265414289
8	NM_001014895	510679	aminolevulinate, delta-, dehydratase (ALAD), mRNA.	1	265503222
8	NM_001015551	508929	aminoadipate aminotransferase (AADAT), mRNA.	1	265295027
8	NM_001015617	517016	similar to Interferon beta precursor (IFN-beta) (Fibroblast interferon) (IFNB2), mRNA.	1	265345785
8	NM_001015669	538990	deleted in bladder cancer 1 (DBC1), mRNA.	2	265519580,265519651
8	NM_001024499	508049	polymerase (RNA) III (DNA directed) polypeptide D, 44kDa (POLR3D), mRNA.	2	265433469,265433470
8	NM_001024519	511556	solute carrier family 46, member 2 (SLC46A2), mRNA.	1	265501918
8	NM_001024527	512950	FYVE, RhoGEF and PH domain containing 3 (FGD3), mRNA.	4	265461992,265462015,265462021,265462022
8	NM_001024561	535122	transmembrane protein C9orf91 homolog (C8H9orf91), mRNA.	1	265505623
8	NM_001024573	541021	phosphatidic acid phosphatase type 2 domain containing 2 (PPAPDC2), mRNA.	3	265379510,265379511,265379512
8	NM_001024693	535379	ATP-binding cassette, sub-family A (ABC1), member 1 (ABCA1), mRNA.	5	265485686,265485694,265485695,265485696,265485720
8	NM_001025207	574056	tumor necrosis factor (ligand) superfamily, member 8 (TNFSF8), mRNA.	1	265506086
8	NM_001034043	286812	L-gulono-gamma-lactone oxidase (GULO), mRNA.	2	265446624,265446682
8	NM_001034294	507345	valosin-containing protein (VCP), mRNA.	1	265414235
8	NM_001034408	511587	polymerase (RNA) I polypeptide E, 53kDa (POLR1E), mRNA.	1	265417258
8	NM_001034430	512907	PDZ and LIM domain 2 (mystique) (PDLIM2), mRNA.	2	265433927,265433939
8	NM_001034470	514652	iron-sulfur cluster assembly 1 homolog (S. cerevisiae) (ISCA1), mRNA.	1	265454707
8	NM_001034485	515263	aldolase B, fructose-bisphosphate (ALDOB), mRNA.	4	265477255,265477270,265477271,265477272
8	NM_001034533	519613	receptor accessory protein 4 (REEP4), mRNA.	2	265433316,265433317
8	NM_001034553	525027	PIN2-interacting protein 1 (PINX1), mRNA.	1	265310112
8	NM_001034562	528135	heterogeneous nuclear ribonucleoprotein K (HNRNPK), mRNA.	1	265451502
8	NM_001034614	534615	BCL2/adenovirus E1B 19kDa interacting protein 3-like (BNIP3L), mRNA.	1	265444100
8	NM_001034627	535077	gelsolin (amyloidosis, Finnish type) (GSN), transcript variant 2, mRNA.	1	265525585
8	NM_001034749	614165	serine palmitoyltransferase, long chain base subunit 1 (SPTLC1), mRNA.	1	265465611
8	NM_001035041	506997	galactose-1-phosphate uridylyltransferase (GALT), mRNA.	1	265448796
8	NM_001035422	539200	ring finger protein 183 (RNF183), mRNA.	1	265502936
8	NM_001035468	615764	acireductone dioxygenase 1 (ADI1), mRNA.	1	265526429
8	NM_001035487	506285	tetraspanin 3 (TSPAN3), mRNA.	1	265387019
8	NM_001037465	515515	spleen tyrosine kinase (SYK), mRNA.	1	265466988
8	NM_001037616	540444	high-mobility group box 2 (HMGB2), mRNA.	1	265303780
8	NM_001038076	511112	chemokine (C-C motif) ligand 21 (CCL21), mRNA.	1	265448965
8	NM_001038120	515858	chromosome 9 open reading frame 82 ortholog (C8H9orf82), mRNA.	1	265332142
8	NM_001038184	539393	RGP1 retrograde golgi transport homolog (S. cerevisiae) (RGP1), mRNA.	3	265415031,265415032,265415033
8	NM_001038570	540296	actin-like 7A (ACTL7A), mRNA.	1	265492392
8	NM_001040573	613960	G kinase anchoring protein 1 (GKAP1), mRNA.	1	265451293
8	NM_001046104	511957	L-threonine dehydrogenase (TDH), mRNA.	1	265308070
8	NM_001046164	514066	fructose-1,6-bisphosphatase 2 (FBP2), mRNA.	2	265457611,265457612
8	NM_001046194	515287	cell division cycle associated 2 (CDCA2), mRNA.	2	265442493,265442494
8	NM_001046310	530189	RAD23 homolog B (S. cerevisiae) (RAD23B), mRNA.	2	265489807,265489808
8	NM_001046363	533964	integrator complex subunit 9 (INTS9), mRNA.	1	265314066
8	NM_001046473	540301	paraneoplastic antigen MA2 (PNMA2), mRNA.	1	265444245
8	NM_001046505	613354	ribonuclease H1 (RNASEH1), mRNA.	1	265526318
8	NM_001075120	280843	lipoprotein lipase (LPL), mRNA.	2	265427896,265427912
8	NM_001075225	505824	neurotrophic tyrosine kinase, receptor, type 2 (NTRK2), mRNA.	3	265452878,265452925,265452926
8	NM_001075240	506097	nuclear factor, interleukin 3 regulated (NFIL3), mRNA.	3	265466575,265466576,265466577
8	NM_001075297	507054	interleukin 33 (IL33), mRNA.	4	265376726,265376745,265376747,265376748
8	NM_001075298		p30 DBC protein (KIAA1967), mRNA.	1	265433974
8	NM_001075534	511716	epoxide hydrolase 2, cytoplasmic (EPHX2), mRNA.	2	265446319,265446450
8	NM_001075591	512995	aconitase 1, soluble (ACO1), mRNA.	1	265319439
8	NM_001075681	514786	coiled-coil domain containing 107 (CCDC107), mRNA.	2	265414968,265414971
8	NM_001075697	515059	actin-like 7B (ACTL7B), mRNA.	1	265492388
8	NM_001075824	521975	tripartite motif-containing 32 (TRIM32), mRNA.	6	265509960,265509961,265509962,265509963,265509964,265509965
8	NM_001076170	539526	hypothetical LOC539526 (LOC539526), mRNA.	1	265348863
8	NM_001076240	540767	testes development-related NYD-SP22 (MGC134007), mRNA.	1	265448317
8	NM_001076305	614006	hypothetical protein LOC614006 (MGC151957), mRNA.	5	265503299,265503327,265503353,265503361,265503383
8	NM_001076378	615498	aquaporin 7 (AQP7), mRNA.	1	265447422
8	NM_001076415	616243	phytanoyl-CoA 2-hydroxylase interacting protein (PHYHIP), mRNA.	1	265433435
8	NM_001076436	616897	chromosome 9 open reading frame 21 ortholog (C8H9orf21), mRNA.	2	265460918,265460921,268679530,268679533
8	NM_001076439	616934	hydroxysteroid (17-beta) dehydrogenase 3 (HSD17B3), mRNA.	1	265460351
8	NM_001076494	618107	chromosome 8 open reading frame 13 ortholog (C8H8orf13), mRNA.	2	265307921,265307923
8	NM_001076833	510950	KIAA1712 (KIAA1712), mRNA.	1	265305223
8	NM_001076956	767834	kelch-like 9 (Drosophila) (KLHL9), mRNA.	3	265342541,265342542,265342543
8	NM_001077007	767934	hypothetical protein MGC127919 (MGC127919), mRNA.	1	265375120
8	NM_001077055	767995	hemogen (HEMGN), mRNA.	2	265419484,265419486
8	NM_001077102	768044	nudix (nucleoside diphosphate linked moiety X)-type motif 2 (NUDT2), mRNA.	3	265448278,265448285,265448286
8	NM_001077131	768075	RNA terminal phosphate cyclase-like 1 (RCL1), mRNA.	1	265379059
8	NM_001077521	774023	insulin-like 6 (INSL6), mRNA.	1	265377751
8	NM_001077937	518910	zinc finger and BTB domain containing 5 (ZBTB5), mRNA.	2	265417211,265417212
8	NM_001078026	540664	tenascin C (TNC), mRNA.	12	265506343,265506378,265506451,265506452,265506453,265506454,265506455,265506456,265506457,265506458,265506459,265506460
8	NM_001078050	615521	GrpE-like 2, mitochondrial-like (LOC615521), nuclear gene encoding mitochondrial protein, mRNA.	3	265294558,265294561,265294562
8	NM_001078119	768246	F-box protein 16 (FBXO16), mRNA.	6	265315590,265315591,265315592,265315593,265315624,265315625
8	NM_001079794	780866	aquaporin 3 (Gill blood group) (AQP3), mRNA.	1	265447522
8	NM_001081523	514807	hyaluronan binding protein 4 (HABP4), mRNA.	2	265460619,265460642
8	NM_001081583	508893	transducin-like enhancer of split 4 (E(sp1) homolog, Drosophila) (TLE4), mRNA.	1	265408678
8	NM_001082427	507809	RUN and SH3 domain containing 2 (RUSC2), mRNA.	3	265414917,265414918,265414922
8	NM_001082473		exostoses (multiple)-like 3 (EXTL3), mRNA.	1	265314396
8	NM_001083717	533020	carbonyl reductase 4 (CBR4), mRNA.	3	265293855,265293856,265293857
8	NM_001083765	614063	RMI1, RecQ mediated genome instability 1, homolog (S. cerevisiae) (MGC140340), mRNA.	2	265451520,265451521
8	NM_001097994	507596	chromosome 9 open reading frame 156 ortholog (C8H9ORF156), mRNA.	2	265419468
8	NM_001098030	514957	KIAA0020 (KIAA0020), mRNA.	1	265382835
8	NM_001098065	528315	SH3 domain containing ring finger 1 (SH3RF1), mRNA.	5	265293985,265293986,265293987,265293988,265293989
8	NM_001098903	507550	hypothetical LOC507550 (MGC157266), mRNA.	1	265418640
8	NM_001099053	532684	lysyl oxidase-like 2 (LOXL2), mRNA.	2	265438018,265438181
8	NM_001099161	616886	insulin-like growth factor binding protein-like 1 (IGFBPL1), mRNA.	2	265418582,265418583
8	NM_001099185	782674	nucleolar protein family 6 (RNA-associated) (NOL6), mRNA.	2	265447540,265447541
8	NM_001100309	506702	tudor domain containing 7 (TDRD7), mRNA.	1	265418870
8	NM_001100376	517788	ubiquitin associated protein 1 (UBAP1), mRNA.	2	265448191,265448192
8	NM_001101069	509885	isoleucyl-tRNA synthetase (IARS), mRNA.	1	265461532
8	NM_001101071	510133	transmembrane protein 215 (TMEM215), mRNA.	1	265318666
8	NM_001101182	538949	establishment of cohesion 1 homolog 2 (S. cerevisiae) (ESCO2), mRNA.	2	265318204,265318208
8	NM_001101186	539123	sphingosine-1-phosphate receptor 3 (S1PR3), mRNA.	1	265472040
8	NM_001101196	539712	hypothetical protein LOC539712 (FAM122A), mRNA.	1	265388103
8	NM_001101256	616371	hypothetical LOC616371 (LOC616371), mRNA.	1	265361950
8	NM_001101981	513828	TBC1 domain family, member 2 (TBC1D2), mRNA.	2	265419716,265419717
8	NM_001102002	514616	docking protein 2, 56kDa (DOK2), mRNA.	1	265433226
8	NM_001102150	533044	phosphoserine aminotransferase 1 (PSAT1), mRNA.	1	265405949
8	NM_001102178	534781	PDZ binding kinase (PBK), mRNA.	1	265318185
8	NM_001102252	541008	PTK2B protein tyrosine kinase 2 beta (PTK2B), mRNA.	3	265446113,265446127,265446158
8	NM_001102327	782274	similar to tumor necrosis factor receptor superfamily, member 10d (MGC139169), mRNA.	1	265435426
8	NM_001102482	407101	tight junction protein 2 (zona occludens 2) (TJP2), mRNA.	8	265389052,265389058,265389059,265389085,265389105,265389106,265389107,265389108
8	NM_001102499	516087	scavenger receptor class A, member 5 (putative) (SCARA5), mRNA.	2	265317862,265317868
8	NM_001102521	539818	similar to ribophorin I (MGC152360), mRNA.	2	265421770,265421771
8	NM_001102555		solute carrier family 25, member 37 (SLC25A37), nuclear gene encoding mitochondrial protein, mRNA.	5	265438789,265438790,265438791,265438792,265438793
8	NM_001103104	613985	Rho-related BTB domain containing 2 (RHOBTB2), mRNA.	10	265436016,265436017,265436028,265436029,265436030,265436032,265436033,265436035,265436036,265436037
8	NM_001103264	528386	muscle-related coiled-coil protein (MURC), mRNA.	1	265475311
8	NM_001103335	100125302	transmembrane protein 8B (TMEM8B), mRNA.	1	265415125
8	NM_001104963	404131	hydroxysteroid dehydrogenase like 2 (HSDL2), mRNA.	5	265500913,265500967,265500968,265500997,265500998
8	NM_001104988	534155	immunoglobulin (CD79A) binding protein 1 (IGBP1), mRNA.	1	265500594
8	NM_001105335	506073	phospholipase A2-activating protein (PLAA), mRNA.	2	265332107,265332128
8	NM_001105362	513223	RAS and EF-hand domain containing (RASEF), mRNA.	6	265449398,265449399,265449400,265449402,265449403,265449404
8	NM_001105382	518308	prune homolog 2 (Drosophila) (PRUNE2), mRNA.	1	265403471
8	NM_001105385	520842	Kruppel-like factor 4 (gut) (KLF4), mRNA.	5	265490041,265490044,265490046,265490047,265490048
8	NM_001105464	785924	receptor tyrosine kinase-like orphan receptor 2 (ROR2), mRNA.	2	265466361,265466365
8	NM_001111260		maternal embryonic leucine zipper kinase (MELK), mRNA.	2	265416223,265416277
8	NM_001114522		serine peptidase inhibitor, Kazal type 4 (SPINK4), mRNA.	3	265447259,265447260,265447261
8	NM_001144076		F-box protein 10 (FBXO10), mRNA.	5	265417286,265417331,265417371,265417372,265417373
8	NM_001166616		complement component 5 (C5), mRNA.	3	265524701,265524702,265524703
8	NM_173902	280750	clusterin (CLU), mRNA.	1	265318515
8	NM_173964	280939	TEK tyrosine kinase, endothelial (TEK), mRNA.	1	265331885
8	NM_173980	280981	perilipin 2 (PLIN2), mRNA.	2	265348514,265348516
8	NM_173989	280996	alpha-1-microglobulin/bikunin precursor (AMBP), mRNA.	1	265504980
8	NM_174005	281041	calicin (CCIN), mRNA.	4	265415848,265415849,265415850,265415851
8	NM_174022	281078	clathrin, light chain (Lca) (CLTA), mRNA.	2	265415889,265415890
8	NM_174031	281105	cathepsin B (CTSB), mRNA.	1	265307144
8	NM_174126	281357	natriuretic peptide receptor B/guanylate cyclase B (atrionatriuretic peptide receptor B) (NPR2), mRNA.	1	265415072
8	NM_174198	281536	toll-like receptor 4 (TLR4), mRNA.	5	265515600,265515647,265515648,265515649,265515656
8	NM_174286	281715	cAMP responsive element binding protein 3 (CREB3), mRNA.	1	265415017
8	NM_174316	281762	Fanconi anemia, complementation group C (FANCC), mRNA.	1	265458637
8	NM_174340	281816	histidine triad nucleotide binding protein 2 (HINT2), nuclear gene encoding mitochondrial protein, mRNA.	1	265415100
8	NM_174350	281845	interferon, beta 1, fibroblast (IFNB1), mRNA.	6	265345529,265345530,265345531,265345532,265345533,265345535
8	NM_174351	281847	interferon, omega 1 (IFNW1), mRNA.	6	265342024,265342025,265342027,265342028,265342674,265342675
8	NM_174462	282071	surfactant protein C (SFTPC), mRNA.	2	265433344,265433345
8	NM_174480	282105	tyrosinase-related protein 1 (TYRP1), mRNA.	1	265362026
8	NM_174489	282123	very low density lipoprotein receptor (vldlr), mRNA.	2	265383145,265383146
8	NM_175784	327662	annexin A1 (ANXA1), mRNA.	1	265396427
8	NM_177510	281778	glucosaminyl (N-acetyl) transferase 1, core 2 (beta-1,6-N-acetylglucosaminyltransferase) (GCNT1), mRNA.	1	265403079
8	NM_177512	281781	UDP-Gal:betaGlcNAc beta 1,4- galactosyltransferase, polypeptide 1 (B4GALT1), mRNA.	2	265447079,265447080
8	NM_182654	359714	aprataxin (APTX), mRNA.	3	265446832,265446838,265446842
8	X93087	781424	B.taurus mRNA for interferon-alpha subtype F.	4	265343261,265343262,265343263,265343264
9	BC102833	786683	hypothetical protein MGC127538, mRNA (cDNA clone MGC:127538 IMAGE:7951693), complete cds.	3	265632090,265632091,265632092
9	BC114200	507168	ribosomal protein L23a, mRNA (cDNA clone MGC:140350 IMAGE:8187616), complete cds.	2	265625342,265625343
9	NM_001001443	407238	estrogen receptor 1 (ESR1), mRNA.	6	265727499,265727500,265727501,265727502,265727503,265727504
9	NM_001011683	497031	solute carrier family 2 (facilitated glucose transporter), member 12 (SLC2A12), mRNA.	6	265690222,265690223,265690226,265690230,265690231,265690234
9	NM_001014392	541595	beta-1,3-glucuronyltransferase 2 (glucuronosyltransferase S) (B3GAT2), mRNA.	2	265555099,265555101
9	NM_001015537	507456	1-acylglycerol-3-phosphate O-acyltransferase 4 (lysophosphatidic acid acyltransferase, delta) (AGPAT4), mRNA.	1	265745776
9	NM_001017948	534254	DUF729 domain containing 1 (FAM54A), mRNA.	2	265694458,265694460
9	NM_001024556	526704	vanin 1 (VNN1), mRNA.	2	265687433,265687460
9	NM_001034350	509485	PERP, TP53 apoptosis effector (PERP), mRNA.	1	265697180
9	NM_001034594	533724	zinc finger with UFM1-specific peptidase domain (ZUFSP), mRNA.	1	265614320
9	NM_001035019	505300	sphingomyelin phosphodiesterase, acid-like 3A (SMPDL3A), mRNA.	1	270036656
9	NM_001035063	508619	interferon gamma receptor 1 (IFNGR1), mRNA.	1	265696103
9	NM_001035092	510495	LMBR1 domain containing 1 (LMBRD1), mRNA.	2	265552128,265552474
9	NM_001035457	614940	protease, serine, 35 (PRSS35), mRNA.	2	265589214,265589216
9	NM_001035483	616801	TRAF3 interacting protein 2 (TRAF3IP2), mRNA.	2	265625264,265625265
9	NM_001038045		Vps20-associated 1 homolog (S. cerevisiae) (VTA1), mRNA.	1	265703826
9	NM_001038052	507648	PHD finger protein 10 (PHF10), mRNA.	1	265765143
9	NM_001038083	511666	sterile alpha motif domain containing 3 (SAMD3), mRNA.	3	265678899,265678900,265678950
9	NM_001045922	505648	phosphoglucomutase 3 (PGM3), mRNA.	3	265588326,265588327,265588328
9	NM_001046041	509820	CD164 molecule, sialomucin (CD164), mRNA.	7	265629283,265629284,265629285,265629289,265629306,265629307,265629309
9	NM_001046083	511294	ribosome production factor 2 homolog (S. cerevisiae) (RPF2), mRNA.	1	265625723
9	NM_001046137	513096	chromosome 6 open reading frame 165 ortholog (C9H6ORF165), mRNA.	5	265669175,265669178,265669180,265669185,265669187
9	NM_001046189	515169	phosphoribosyl pyrophosphate synthetase 1 (PRPS1), mRNA.	1	265740660
9	NM_001046213	515846	hypothetical LOC515846 (MGC134132), mRNA.	1	265757423
9	NM_001046228	517251	chromosome 6 open reading frame 35 ortholog (C9H6ORF35), mRNA.	1	265738894
9	NM_001046498	541083	HBS1-like (S. cerevisiae) (HBS1L), mRNA.	1	265692388
9	NM_001075146	407223	histone deacetylase 2 (HDAC2), mRNA.	2	265620940,265620941
9	NM_001075383		sphingomyelin phosphodiesterase 2, neutral membrane (neutral sphingomyelinase) (SMPD2), mRNA.	1	265629249
9	NM_001075626	513537	aldehyde dehydrogenase 8 family, member A1 (ALDH8A1), mRNA.	1	265692356
9	NM_001075793	519714	tubulin tyrosine ligase-like family, member 2 (TTLL2), mRNA.	3	265760519,265760520,265760521
9	NM_001075819	521378	Cbp/p300-interacting transactivator, with Glu/Asp-rich carboxy-terminal domain, 2 (CITED2), mRNA.	1	265698865
9	NM_001075923	529405	ectonucleotide pyrophosphatase/phosphodiesterase 3 (ENPP3), mRNA.	3	265682077,265682397,265682521
9	NM_001076014	534118	FIG4 homolog, SAC1 lipid phosphatase domain containing (S. cerevisiae) (FIG4), mRNA.	2	265628120,265628194
9	NM_001076018	534296	methylenetetrahydrofolate dehydrogenase (NADP+ dependent) 1-like (MTHFD1L), nuclear gene encoding mitochondrial protein, mRNA.	6	265726338,265726341,265726343,265726417,265726418,265726419
9	NM_001076059	535452	F-box and leucine-rich repeat protein 4 (FBXL4), mRNA.	1	265645335
9	NM_001076097	537919	sulfotransferase family, cytosolic, 1C, member 4 (SULT1C4), mRNA.	2	265615110,265615112
9	NM_001076111	538541	TSPY-like 1 (TSPYL1), mRNA.	1	265615633
9	NM_001076210	540298	coenzyme Q3 homolog, methyltransferase (S. cerevisiae) (COQ3), mRNA.	3	265644122,265644123,265644127
9	NM_001076276	613548	myristoylated alanine-rich protein kinase C substrate (MARCKS), mRNA.	5	265621172,265621173,265621175,265621177,265621178
9	NM_001076324	614380	solute carrier family 22 (organic cation/carnitine transporter), member 16 (SLC22A16), mRNA.	1	265626213
9	NM_001076379	615499	four and a half LIM domains 5 (FHL5), mRNA.	1	265649574
9	NM_001076823	509236	T-cell activation GTPase activating protein (TAGAP), mRNA.	4	265741858,265741859,265741860,265741867
9	NM_001076871	524334	l(3)mbt-like 3 (Drosophila) (L3MBTL3), mRNA.	6	265678811,265678818,265678842,265678881,265678889,265678890
9	NM_001076890	533077	peroxisomal biogenesis factor 7 (PEX7), mRNA.	4	265695587,265695589,265695590,265695634
9	NM_001076896	533438	transcription factor B1, mitochondrial (TFB1M), nuclear gene encoding mitochondrial protein, transcript variant 2, mRNA.	1	265734347
9	NM_001076980	767901	ring finger protein 146 (RNF146), mRNA.	2	269546133,265590169
9	NM_001077027	767959	PARK2 co-regulated (PACRG), mRNA.	2	265751225,265751227
9	NM_001077063	768003	chromosome 6 open reading frame 94 ortholog (C9H6orf94), mRNA.	1	265707347
9	NM_001081582	508306	microtubule associated monoxygenase, calponin and LIM domain containing 1 (MICAL1), mRNA.	2	265629228,265629233
9	NM_001081595	529146	mitogen-activated protein kinase kinase kinase 7 (MAP3K7), mRNA.	1	265667178
9	NM_001082435	515080	F-box protein 5 (FBXO5), mRNA.	5	265729684,265729685,265729686,265729705,265729706
9	NM_001098987	515730	peroxisomal biogenesis factor 3 (PEX3), mRNA.	1	265706477
9	NM_001099709	526888	epilepsy, progressive myoclonus type 2A, Lafora disease (laforin) (EPM2A), mRNA.	10	265712093,265712094,265712095,265712314,265712315,265712316,265712317,265712318,265712319,265712320
9	NM_001100307	506661	G protein-coupled receptor 6 (GPR6), mRNA.	1	265627377
9	NM_001101064	508104	TSPY-like 4 (TSPYL4), mRNA.	1	265615655
9	NM_001101098	519461	solute carrier family 22 (organic cation transporter), member 1 (SLC22A1), mRNA.	1	265744436
9	NM_001101170	537433	sine oculis binding protein homolog (Drosophila) (SOBP), mRNA.	2	265631264,265631265
9	NM_001101174	538226	sestrin 1 (SESN1), mRNA.	2	265629543,265629555
9	NM_001101289	783627	chromosome 6 open reading frame 189 ortholog (C9H6ORF189), mRNA.	3	265614100,265614101,265614103
9	NM_001101836	504255	regulator of G-protein signaling 17 (RGS17), mRNA.	1	265729530
9	NM_001102051	518778	taxilin beta (TXLNB), mRNA.	2	265698700,265698772
9	NM_001102164	534105	required for meiotic nuclear division 1 homolog (S. cerevisiae) (RMND1), mRNA.	1	265727138
9	NM_001102165	534110	iodotyrosine deiodinase (IYD), mRNA.	2	265725340,265725358
9	NM_001103289	539761	pleiomorphic adenoma gene-like 1 (PLAGL1), mRNA.	1	265707409
9	NM_001103331	100125289	chromosome 6 open reading frame 120 ortholog (C6orf120), mRNA.	1	265765133
9	NM_001105378	516917	synaptosomal-associated protein, 91kDa homolog (mouse) (SNAP91), mRNA.	6	265589426,265589427,265589428,265589431,265589444,265589621
9	NM_001110087	614292	akirin 2 (AKIRIN2), mRNA.	1	265669089
9	NM_001113232		dermatan sulfate epimerase (DSE), mRNA.	2	265615500,265615501
9	NM_001113254		Wilms tumor 1 associated protein (WTAP), transcript variant 1, mRNA.	1	265743693
9	NM_001113310		LYR motif containing 2 (LYRM2), mRNA.	1	265668023
9	NM_001144081		mitogen-activated protein kinase kinase kinase 5 (MAP3K5), mRNA.	5	265694894,265694899,265694914,265695227,265695536
9	NM_001144853		malic enzyme 1, NADP(+)-dependent, cytosolic (ME1), mRNA.	1	265588361
9	NM_173908	280763	D-aspartate oxidase (DDO), mRNA.	1	265626320
9	NM_173951	280897	plasminogen (PLG), mRNA.	4	265745167,265745185,265745198,265745210
9	NM_174068	281193	gap junction protein, alpha 1, 43kDa (GJA1), mRNA.	2	265603294,265603295
9	NM_174129	281363	5'-nucleotidase, ecto (CD73) (NT5E), mRNA.	2	265670760,265670962
9	NM_174217	281574	ezrin (EZR), mRNA.	1	265741407
9	NM_174341	281817	histidine triad nucleotide binding protein 3 (HINT3), mRNA.	3	265592565,265592566,265592567
9	NM_174352	281849	insulin-like growth factor 2 receptor (IGF2R), mRNA.	13	265744027,265744029,265744030,265744088,265744123,265744143,265744144,265744161,265744222,265744223,265744224,265744225,265744365
9	NM_174362	281866	interphotoreceptor matrix proteoglycan 1 (IMPG1), mRNA.	1	265569302
9	NM_174408	281958	opioid receptor, mu 1 (OPRM1), mRNA.	4	265732553,265732684,265732685,265732686
9	NM_174507	282150	branched chain keto acid dehydrogenase E1, beta polypeptide (BCKDHB), nuclear gene encoding mitochondrial protein, mRNA.	2	265581236,265581237
9	NM_175807	327688	cytochrome c oxidase subunit VIIa polypeptide 2 (liver) (COX7A2), nuclear gene encoding mitochondrial protein, mRNA.	1	265566774
9	NM_176872	338092	thrombospondin 2 (THBS2), mRNA.	1	265764443
9	NM_201527		superoxide dismutase 2, mitochondrial (SOD2), nuclear gene encoding mitochondrial protein, mRNA.	1	265743373
9	NM_205785	404100	retinoic acid early transcript 1G (RAET1G), mRNA.	14	265723626,265723767,265723768,265723769,265723770,265723771,265723772,265723773,265723774,265723775,265723776,265723777,265723794,265723840
10	BC112878	281360	dehydrogenase/reductase (SDR family) member 4, mRNA (cDNA clone MGC:137424 IMAGE:8173887), complete cds.	2	265829343,265829344
10	BC114912		G protein-coupled receptor 176, mRNA (cDNA clone MGC:140825 IMAGE:8278122), complete cds.	1	265882491
10	BC116168	768057	HIG1 domain family, member 1D, mRNA (cDNA clone MGC:140779 IMAGE:8276577), complete cds.	1	265809048
10	BC119837	511650	angiogenic factor with G patch and FHA domains 1, mRNA (cDNA clone MGC:139421 IMAGE:8201771), complete cds.	1	265790397
10	BC142463		hypothetical protein LOC785621, mRNA (cDNA clone MGC:152615 IMAGE:8434925), complete cds.	6	265844101,265844103,265844104,265844105,265844106,265844107
10	BC148926	509509	T cell receptor, alpha, mRNA (cDNA clone MGC:140303 IMAGE:8185522), complete cds.	10	265850118,265850119,265850120,265850123,265850124,265850125,265850126,265850127,265850128,265850129
10	NM_001001853	414920	neuroglobin (NGB), mRNA.	2	265990027,265990028
10	NM_001007818	493724	nucleoside phosphorylase (NP), mRNA.	23	265859701,265859702,265859704,265859706,265859707,265859736,265859737,265859738,265859740,265859741,265859742,265859745,265859746,265859748,265859801,265859802,265859803,265859804,265859805,265859807,265859808,265859809,265859811
10	NM_001010991	407997	transglutaminase 1 (K polypeptide epidermal type I, protein-glutamine-gamma-glutamyltransferase) (TGM1), mRNA.	4	265828809,265828810,265828811,265828842
10	NM_001014894	507271	ribosomal protein L4 (RPL4), mRNA.	1	265806015
10	NM_001014948	535436	kelch domain containing 2 (KLHDC2), mRNA.	2	265898882,265898883
10	NM_001014954	539433	DDB1 and CUL4 associated factor 11 (DCAF11), mRNA.	3	265829044,265829045,265829046
10	NM_001014963	540411	mitogen-activated protein kinase 1 interacting protein 1-like (MAPK1IP1L), mRNA.	2	265950956,265950958
10	NM_001015560	509322	protein geranylgeranyltransferase type I, beta subunit (PGGT1B), mRNA.	3	265776341,265776342,265776343
10	NM_001015574	511375	sideroflexin 1 (SFXN1), mRNA.	1	265780470
10	NM_001015593	513958	eukaryotic translation initiation factor 2B, subunit 2 beta, 39kDa (EIF2B2), mRNA.	2	265985622,265985635
10	NM_001015614	516619	Rab geranylgeranyltransferase, alpha subunit (RABGGTA), mRNA.	1	265828783
10	NM_001015670	539663	MU-2/AP1M2 domain containing, death-inducing (MUDENG), mRNA.	3	265955257,265955287,265955288
10	NM_001024491	507530	chromosome 14 open reading frame 44 (C14orf44), mRNA.	3	265984419,265984421,265984422
10	NM_001024506	509855	interferon regulatory factor 9 (IRF9), mRNA.	1	265828966
10	NM_001024551	515950	histidine decarboxylase (HDC), mRNA.	1	265936728
10	NM_001031754	508699	leucine rich repeat containing 57 (LRRC57), mRNA.	3	265885737,265885740,265885915
10	NM_001033610	281269	keratin 8 (KRT8), mRNA.	1	265962074
10	NM_001034237	505293	mediator complex subunit 6 (MED6), mRNA.	1	265979432
10	NM_001034368	509896	abhydrolase domain containing 4 (ABHD4), mRNA.	2	265831869,265831871
10	NM_001034386	510525	proline racemase-like (MGC128929), mRNA.	6	265959697,265959698,265959699,265959700,265959701,265959785
10	NM_001034400	511083	actin-related protein 10 homolog (S. cerevisiae) (ACTR10), mRNA.	1	265957328
10	NM_001034465	514462	cysteine dioxygenase, type I (CDO1), mRNA.	1	265777834
10	NM_001034567	528834	cell death-inducing DFFA-like effector b (CIDEB), mRNA.	1	265828650
10	NM_001034631	535424	atlastin GTPase 1 (ATL1), mRNA.	1	265899750
10	NM_001034728	541281	thrombospondin 4 (THBS4), mRNA.	2	265799876,265799950
10	NM_001034738	613482	leukotriene B4 receptor (LTB4R), mRNA.	2	265828633,265828634
10	NM_001035110	512871	family with sequence similarity 96, member A (FAM96A), mRNA.	1	265906281
10	NM_001035351	524770	actinin, alpha 1 (ACTN1), mRNA.	3	265976857,265976877,265976878
10	NM_001035355	525107	synaptojanin 2 binding protein (SYNJ2BP), mRNA.	1	265978995
10	NM_001035423	539248	chromosome 14 open reading frame 1 ortholog (C10H14ORF1), mRNA.	1	265986667
10	NM_001037320	508954	sorbitol dehydrogenase (SORD), mRNA.	1	265947323
10	NM_001037485	613614	SRA stem-loop-interacting RNA-binding protein (SLIRP), mRNA.	1	270007758
10	NM_001038049	506904	chromosome 14 open reading frame 93 ortholog (C10H14ORF93), mRNA.	1	265830809
10	NM_001038060	508562	chromosome 14 open reading frame 37 ortholog (C10H14orf37), mRNA.	5	265957142,265957145,265957147,265957148,265957149
10	NM_001038146	527889	casein kinase 1, gamma 1 (CSNK1G1), mRNA.	4	265905952,265905953,265905982,265905983
10	NM_001038162	534708	RAB11A, member RAS oncogene family (RAB11A), mRNA.	3	265803746,265803747,265803749
10	NM_001038221	617691	chromosome 14 open reading frame 38 ortholog (C10H14orf38), mRNA.	1	265960016
10	NM_001038533	512581	coagulation factor II (thrombin) receptor-like 2 (F2RL2), mRNA.	1	265789176
10	NM_001038542	514880	methyltransferase 11 domain containing 1 (METT11D1), mRNA.	1	265858403
10	NM_001040511	507858	sulfide quinone reductase-like (yeast) (SQRDL), nuclear gene encoding mitochondrial protein, mRNA.	2	265945975,265946046
10	NM_001040521	513228	chromosome 14 open reading frame 179 ortholog (C10H14orf179), mRNA.	1	265987538
10	NM_001040549	529761	transmembrane emp24-like trafficking protein 10 (yeast) (TMED10), mRNA.	2	265985792,265985848
10	NM_001040582	615282	cyclin-dependent kinase inhibitor 3 (CDKN3), mRNA.	4	265950000,265950004,265950073,265950074
10	NM_001045878	414732	glycine amidinotransferase (L-arginine:glycine amidinotransferase) (GATM), nuclear gene encoding mitochondrial protein, mRNA.	1	265946585
10	NM_001045990	508059	copine VI (neuronal) (CPNE6), mRNA.	1	265829422
10	NM_001046072	511054	zinc finger, FYVE domain containing 19 (ZFYVE19), mRNA.	1	265883287
10	NM_001046093	511624	coenzyme Q6 homolog, monooxygenase (S. cerevisiae) (COQ6), nuclear gene encoding mitochondrial protein, mRNA.	1	265984428
10	NM_001046107	512029	sorting nexin 1 (SNX1), mRNA.	2	265906205,265906207
10	NM_001046156	513821	F-box and leucine-rich repeat protein 22 (FBXL22), mRNA.	1	265907318
10	NM_001046162	514044	dehydrogenase/reductase (SDR family) member 7 (DHRS7), mRNA.	1	265960541
10	NM_001046179	514749	RAD51 homolog (RecA homolog, E. coli) (S. cerevisiae) (RAD51), mRNA.	5	265883197,265883198,265883199,265883200,265883215
10	NM_001046275	524749	hypothetical protein LOC524749 (LOC524749), mRNA.	4	265920631,265920658,265920659,265920660
10	NM_001046307	529849	C2 calcium-dependent domain containing 4B (FAM148A), mRNA.	5	265912903,265912904,265912905,265912906,265912909
10	NM_001046338	532884	meiosis-specific nuclear structural 1 (MNS1), mRNA.	1	265924558
10	NM_001046339	532890	solute carrier family 10 (sodium/bile acid cotransporter family), member 1 (SLC10A1), mRNA.	2	265978451,265978452
10	NM_001046351	533430	thyroid hormone receptor interactor 4 (TRIP4), mRNA.	5	265905604,265905611,265905624,265905636,265905637
10	NM_001046367	534040	serine peptidase inhibitor, Kunitz type 1 (SPINT1), mRNA.	4	265883319,265883320,265883321,265883322
10	NM_001046538	614507	RAB15, member RAS onocogene family (RAB15), mRNA.	1	265971134
10	NM_001046571	504451	nucleolar and spindle associated protein 1 (NUSAP1), mRNA.	6	265884064,265884082,265884084,265884085,265884089,265884090
10	NM_001046581	616539	churchill domain containing 1 (CHURC1), mRNA.	4	265970786,265970787,265970788,265970789
10	NM_001046604	617512	cyclin D-type binding-protein 1 (CCNDBP1), mRNA.	1	265887051
10	NM_001075203	505472	phosphorylase, glycogen, liver (PYGL), mRNA.	1	265900277
10	NM_001075249	506263	prostaglandin reductase 2 (PTGR2), mRNA.	1	265984387
10	NM_001075282	506888	dihydrolipoamide S-succinyltransferase (E2 component of 2-oxo-glutarate complex) (DLST), mRNA.	2	265985440,265985442
10	NM_001075319	507512	O-sialoglycoprotein endopeptidase (OSGEP), mRNA.	1	265859921
10	NM_001075385	509037	thioredoxin-related transmembrane protein 1 (TMX1), mRNA.	1	265900902
10	NM_001075485	511013	LysM, putative peptidoglycan-binding, domain containing 2 (LYSMD2), mRNA.	1	265934995
10	NM_001075559	512299	glucosamine-phosphate N-acetyltransferase 1 (GNPNAT1), mRNA.	1	265801263
10	NM_001075576	512662	calcium binding protein P22 (CHP), mRNA.	1	265883999
10	NM_001075604	513215	chromosome 14 open reading frame 53 ortholog (C10H14ORF53), mRNA.	1	265974089
10	NM_001075636	513711	RNA binding motif protein 23 (RBM23), mRNA.	5	265830976,265830982,265830984,265830988,265830989
10	NM_001075679	514748	family with sequence similarity 82, member C (FAM82A2), mRNA.	1	265883245
10	NM_001075690	514919	WD repeat domain 41 (WDR41), mRNA.	2	265792055,265792160
10	NM_001075707	515314	TOX high mobility group box family member 4 (TOX4), mRNA.	1	265857865
10	NM_001075728	515865	transmembrane protein C14orf176 homolog (MGC151908), mRNA.	4	265858265,265858266,265858267,265858268
10	NM_001075779	518746	delta-like 4 (Drosophila) (DLL4), mRNA.	1	265883493
10	NM_001075812	520897	short chain dehydrogenase/reductase family 39U, member 1 (SDR39U1), mRNA.	2	265828430,265828431
10	NM_001075966	532565	reticulon 1 (RTN1), mRNA.	1	265960025
10	NM_001075987	533257	tropomodulin 3 (ubiquitous) (TMOD3), mRNA.	1	265935179
10	NM_001076099	538143	ras homolog gene family, member V (RHOV), mRNA.	5	265883357,265883358,265883359,265883360,265883361
10	NM_001076126	538743	ubiquitin specific peptidase 8 (USP8), mRNA.	1	265936437
10	NM_001076143	539052	eukaryotic translation initiation factor 3, subunit J (EIF3J), mRNA.	2	266026725,266026726
10	NM_001076283	613696	pleckstrin homology domain containing, family O member 2 (PLEKHO2), mRNA.	2	265904212,265904213
10	NM_001076359	615077	transmembrane protein 55B (TMEM55B), mRNA.	1	265859916
10	NM_001076533	767601	BCL2-like 2 (BCL2L2), mRNA.	1	265830602
10	NM_001076534	767602	adaptor-related protein complex 3, beta 1 subunit (AP3B1), mRNA.	1	265793305
10	NM_001076819	508698	HAUS augmin-like complex, subunit 2 (HAUS2), mRNA.	1	265885921
10	NM_001076822	509161	discs, large (Drosophila) homolog-associated protein 5 (DLGAP5), mRNA.	2	265951177,265951220
10	NM_001076863	518542	protein kinase C, eta (PRKCH), mRNA.	1	265962250
10	NM_001076933	614252	RAS-like, family 12 (RASL12), mRNA.	1	265802762
10	NM_001077885	509039	transcription factor 12 (TCF12), mRNA.	2	265923128,265923129
10	NM_001077901	510842	lysophosphatidylcholine acyltransferase 4 (LPCAT4), mRNA.	1	265867528
10	NM_001077931	516881	sphingosine-1-phosphate phosphatase 1 (SGPP1), mRNA.	3	265967713,265967714,265967715
10	NM_001077984	531362	RNA polymerase II associated protein 1 (RPAP1), mRNA.	4	265884312,265884313,265884321,265884322
10	NM_001078006	535194	gephyrin (GPHN), mRNA.	1	265974863
10	NM_001078156	777771	DIS3 mitotic control homolog (S. cerevisiae)-like (DIS3L), mRNA.	1	265805785
10	NM_001079603	529166	cerebellin 3 precursor (CBLN3), mRNA.	1	265828446
10	NM_001080230	506271	ubiquitin specific peptidase 50 (USP50), mRNA.	2	265936348,265936351
10	NM_001080247	509181	JNK1/MAPK8-associated membrane protein (JKAMP), mRNA.	1	265959927
10	NM_001080741	785266	THAP domain containing 10 (THAP10), mRNA.	1	265820875
10	NM_001081611	539922	F-box protein 34 (FBXO34), mRNA.	1	265951551
10	NM_001081714	508410	ariadne homolog, ubiquitin-conjugating enzyme E2 binding protein, 1 (Drosophila) (ARIH1), mRNA.	3	265825624,265825626,265825627
10	NM_001081737	540780	cancer susceptibility candidate 4 (CASC4), mRNA.	3	266026512,266026513,266026514
10	NM_001082450	539079	gremlin 1, cysteine knot superfamily, homolog (Xenopus laevis) (GREM1), mRNA.	1	265871940
10	NM_001083477	534382	methylenetetrahydrofolate dehydrogenase (NADP+ dependent) 1, methenyltetrahydrofolate cyclohydrolase, formyltetrahydrofolate synthetase (MTHFD1), mRNA.	1	265969320
10	NM_001083498	540619	ras homolog gene family, member J (RHOJ), mRNA.	1	265967037
10	NM_001083515	615333	transmembrane protein 87A (TMEM87A), mRNA.	4	265885377,265885385,265885386,265885400
10	NM_001083519	615813	inositol 1,4,5-trisphosphate 3-kinase A (ITPKA), mRNA.	7	265884283,265884285,265884286,265884287,265884289,265884290,265884304
10	NM_001083661	510372	importin 4 (IPO4), mRNA.	3	265828938,265828941,265828943
10	NM_001083743	539478	transmembrane 9 superfamily member 1 (TM9SF1), mRNA.	3	265828934,265828935,265828936
10	NM_001083779	617660	transmembrane protein 90A (TMEM90A), mRNA.	1	265985083
10	NM_001098012	511245	carbohydrate (N-acetylgalactosamine 4-0) sulfotransferase 14 (CHST14), mRNA.	2	265883022,265883023
10	NM_001098034	515331	prostaglandin D2 receptor (DP) (PTGDR), mRNA.	2	265904065,265904067
10	NM_001098038	515748	kinesin family member 23 (KIF23), mRNA.	3	265816172,265816212,265816315
10	NM_001098091	537445	aquarius homolog (mouse) (AQR), mRNA.	5	265873369,265873412,265873448,265873449,265873612
10	NM_001098377	506056	EP300 interacting inhibitor of differentiation 1 (EID1), mRNA.	3	265938392,265938394,265938397
10	NM_001098882	505991	ChaC, cation transport regulator homolog 1 (E. coli) (CHAC1), mRNA.	1	265883527
10	NM_001098910	508559	embryonal Fyn-associated substrate (EFS), mRNA.	2	265830558,265830559
10	NM_001098929	510474	splicing factor, arginine/serine-rich 5 (SFRS5), mRNA.	2	265978424,265978425
10	NM_001099046	530151	dual oxidase maturation factor 1 (DUOXA1), mRNA.	1	265947139
10	NM_001099133	510252	lactamase, beta (LACTB), nuclear gene encoding mitochondrial protein, mRNA.	1	265909040
10	NM_001099208	788151	adenylate cyclase 4 (ADCY4), mRNA.	2	265828621,265828625
10	NM_001099386	538873	proteasome (prosome, macropain) subunit, beta type, 11 (PSMB11), mRNA.	1	265830791
10	NM_001099702		chromosome 14 open reading frame 169 ortholog (C10H14ORF169), mRNA.	5	265983721,265983722,265983723,265983724,265983725
10	NM_001100343	511727	leucine rich repeat containing 49 (LRRC49), mRNA.	1	265821644
10	NM_001100371		low density lipoprotein receptor-related protein 10 (LRP10), mRNA.	3	265831051,265831060,265831061
10	NM_001100380	518781	vacuolar protein sorting 18 homolog (S. cerevisiae) (VPS18), mRNA.	3	265883399,265883400,265883403
10	NM_001101090	514230	L-2-hydroxyglutarate dehydrogenase (L2HGDH), nuclear gene encoding mitochondrial protein, mRNA.	1	265899403
10	NM_001101127	526331	UDP-N-acetyl-alpha-D-galactosamine:polypeptide N-acetylgalactosaminyltransferase-like 1 (GALNTL1), mRNA.	1	265977842
10	NM_001101137	531303	NADPH oxidase, EF-hand calcium binding domain 5 (NOX5), mRNA.	9	265814727,265814728,265814729,265814730,265814734,265814735,265814736,265814737,265814772
10	NM_001101175	538401	arylsulfatase B (ARSB), mRNA.	1	265795923
10	NM_001101183	538957	transforming growth factor, beta 3 (TGFB3), mRNA.	2	265987232,265987233
10	NM_001101191	539399	solute carrier family 39 (zinc transporter), member 9 (SLC39A9), mRNA.	2	265978011,265978012
10	NM_001101202	540087	corticotropin releasing hormone binding protein (CRHBP), mRNA.	3	265790153,265790155,265790156
10	NM_001101234	614773	zinc finger protein 36, C3H type-like 1 (ZFP36L1), mRNA.	4	265976730,265976731,265976732,265976733
10	NM_001101244	615539	small nuclear RNA activating complex, polypeptide 1, 43kDa (SNAPC1), mRNA.	1	265963416
10	NM_001101270	505591	RAB27A, member RAS oncogene family (RAB27A), mRNA.	2	265927202,265927203,267554927,267554928,267554930
10	NM_001101303	788507	G protein-coupled receptor 65 (GPR65), mRNA.	1	266018215
10	NM_001101918	509856	ring finger protein 31 (RNF31), mRNA.	1	265829000
10	NM_001101938	511033	acyl-CoA thioesterase 2 (ACOT2), nuclear gene encoding mitochondrial protein, mRNA.	1	265983758
10	NM_001102065	521854	nidogen 2 (osteonidogen) (NID2), mRNA.	5	265903291,265903293,265903295,265903299,265903352
10	NM_001102085	524920	myelin expression factor 2 (MYEF2), mRNA.	6	265940650,265940651,265940652,265940653,265940654,265940680
10	NM_001102158	533555	hypothetical LOC533555 (MGC157319), mRNA.	4	265785457,265785492,265785493,265785582
10	NM_001102205	537619	kinectin 1 (kinesin receptor) (KTN1), mRNA.	2	265952110,265952197
10	NM_001102238	540339	methyltransferase like 3 (METTL3), mRNA.	2	265857858,265857859
10	NM_001102258	541218	polymerase (DNA directed) kappa (POLK), mRNA.	8	265785109,265785110,265785112,265785114,265785115,265785190,265785191,265785194
10	NM_001102334	784941	pleckstrin 2 (PLEK2), mRNA.	1	265975293
10	NM_001103097	526585	coagulation factor II (thrombin) receptor (F2R), mRNA.	1	265789618
10	NM_001103348	100125317	ERO1-like (S. cerevisiae) (ERO1L), mRNA.	1	265801296
10	NM_001104991	538718	paraneoplastic antigen MA1 (PNMA1), mRNA.	3	265984088,265984089,265984090
10	NM_001105351	510040	fat storage-inducing transmembrane protein 1 (FITM1), mRNA.	1	265829039
10	NM_001105384	519867	erythrocyte membrane protein band 4.1 like 4A (EPB41L4A), mRNA.	1	265768352
10	NM_001105409	534176	menage a trois homolog 1, cyclin H assembly factor (Xenopus laevis) (MNAT1), mRNA.	1	265961249
10	NM_001105432	613490	hypothetical LOC613490 (MGC151651), mRNA.	2	265828013,265828014
10	NM_001105496	100125926	transmembrane emp24 protein transport domain containing 7 (TMED7), mRNA.	1	265777144
10	NM_001105500	100125937	sorting nexin 22 (SNX22), mRNA.	1	265906032
10	NM_001105511		ribonuclease, RNase A family, 2 (liver, eosinophil-derived neurotoxin) (RNASE2), mRNA.	13	265858692,265858693,265858694,265858695,265858702,265858703,265858704,265858705,265858706,265858708,265858709,265858710,265858711
10	NM_001105625	533070	spermatogenesis associated 5-like 1 (SPATA5L1), mRNA.	8	265946530,265946531,265946532,265946533,265946534,265946535,265946536,265946537
10	NM_001105633	540616	MYC associated factor X (MAX), mRNA.	1	265971654
10	NM_001109808	100126076	adaptor-related protein complex 1, gamma 2 subunit (AP1G2), mRNA.	2	265830367,265830371
10	NM_001109984	617615	ceroid-lipofuscinosis, neuronal 6, late infantile, variant (CLN6), mRNA.	1	265809754
10	NM_001114657		JMJD7-PLA2G4B readthrough (JMJD7-PLA2G4B), mRNA.	1	265884664
10	NM_001128504		chromatin modifying protein 4A (CHMP4A), mRNA.	1	265828916
10	NM_001128509		solute carrier family 24, member 5 (SLC24A5), mRNA.	1	265940721
10	NM_001130752		mitogen-activated protein kinase kinase 1 (MAP2K1), mRNA.	1	265806000
10	NM_001130755		solute carrier family 22, member 17 (SLC22A17), mRNA.	6	265830563,265830564,265830565,265830566,265830567,265830568
10	NM_001145173		budding uninhibited by benzimidazoles 1 homolog beta (yeast) (BUB1B), mRNA.	1	265882678
10	NM_001164023		zinc finger and BTB domain containing 25 (ZBTB25), mRNA.	1	265969427
10	NM_001166523		mitochondrial methionyl-tRNA formyltransferase (MTFMT), nuclear gene encoding mitochondrial protein, mRNA.	6	265802639,265802640,265802642,265802643,265802644,265802645
10	NM_173891	280720	brain ribonuclease (BRB), mRNA.	1	265858886
10	NM_174042	281125	dopamine receptor D1 (DRD1), mRNA.	1	265780638
10	NM_174053	281154	fibrillin 1 (FBN1), mRNA.	1	265939861
10	NM_174152	281419	peptidylprolyl isomerase B (cyclophilin B) (PPIB), mRNA.	4	265906009,265906010,265906011,265906015
10	NM_174196	281530	thrombospondin 1 (THBS1), mRNA.	2	265882227,265882228
10	NM_174236	281612	A kinase (PRKA) anchor protein 5 (AKAP5), mRNA.	2	265969393,265969395
10	NM_174339	281814	hypoxia inducible factor 1, alpha subunit (basic helix-loop-helix transcription factor) (HIF1A), mRNA.	1	265963381
10	NM_174344	281827	heat shock 70kDa protein 2 (HSPA2), mRNA.	1	265969534
10	NM_174385	281905	latent transforming growth factor beta binding protein 2 (LTBP2), mRNA.	13	265985191,265985194,265985195,265985196,265985214,265985215,265985216,265985217,265985226,265985227,265985263,265985264,265985265
10	NM_174470	282090	thiamine triphosphatase (THTPA), mRNA.	1	265830376
10	NM_174569	282298	poly(A) binding protein, nuclear 1 (PABPN1), mRNA.	6	265830593,265830595,265830597,265830598,265830599,265830600
10	NM_174588	282329	prostaglandin E receptor 2 (subtype EP2), 53kDa (PTGER2), mRNA.	1	265802514
10	NM_174594	282341	ribonuclease, RNase A family, k6 (RNASE6), mRNA.	1	265859230
10	NM_174683	282577	gap junction protein, delta 2, 36kDa (GJD2), mRNA.	2	265873111,265873112
10	NM_174765	286797	collagen, type IV, alpha 3 (Goodpasture antigen) binding protein (COL4A3BP), mRNA.	1	265784810
10	NM_174822	281360	dehydrogenase/reductase (SDR family) member 4 (DHRS4), mRNA.	3	265829347,265829354,265829373
10	NM_175811	327692	aldehyde dehydrogenase 6 family, member A1 (ALDH6A1), nuclear gene encoding mitochondrial protein, mRNA.	2	265984664,265984665
10	NM_175813	327694	eukaryotic translation initiation factor 2, subunit 1 alpha, 35kDa (EIF2S1), mRNA.	2	265975256,265975257
10	NM_176643	338047	DDHD domain containing 1 (DDHD1), mRNA.	4	265948257,265948287,265948288,265948289
10	NM_181034	282656	retinitis pigmentosa GTPase regulator interacting protein 1 (RPGRIP1), mRNA.	3	265858155,265858156,265858157
10	NM_205792	404177	potassium intermediate/small conductance calcium-activated channel, subfamily N, member 2 (KCNN2), transcript variant 1, mRNA.	1	265773045
11	BC105553	508944	dual specificity phosphatase 11, mRNA (cDNA clone MGC:129113 IMAGE:8122009), complete cds.	1	266059597
11	BC111338		von Willebrand factor A domain containing 3B, mRNA (cDNA clone MGC:133498 IMAGE:8041098), complete cds.	2	266039933,266040040
11	BC111659	616015	chromosome 9 open reading frame 16 ortholog, mRNA (cDNA clone IMAGE:8010673), complete cds.	1	266258878
11	BC114035	613584	COP9 constitutive photomorphogenic homolog subunit 2 (Arabidopsis), mRNA (cDNA clone MGC:137288 IMAGE:8017545), complete cds.	1	266222596
11	BC114176		granulysin, mRNA (cDNA clone MGC:140059 IMAGE:7928792), complete cds.	12	269551590,269551593,269634942,269634946,269551594,269551597,269551599,269551600,269551603,269551605,266151566,266151567
11	BC116010		CENP-A protein, mRNA (cDNA clone MGC:139162 IMAGE:8089381), complete cds.	1	266199796
11	BC120057	514427	solute carrier family 27 (fatty acid transporter), member 4, mRNA (cDNA clone MGC:140535 IMAGE:8192468), complete cds.	6	266259505,266259510,266259511,266259512,266259513,266259525
11	BC151500		Ig kappa chain, mRNA (cDNA clone MGC:179498 IMAGE:8649312), complete cds.	2	266147083,266147085
11	NM_001008668	493992	ST6 beta-galactosamide alpha-2,6-sialyltranferase 2 (ST6GAL2), mRNA.	1	266142497
11	NM_001013606	541460	potassium voltage-gated channel, delayed-rectifier, subfamily S, member 3 (KCNS3), mRNA.	3	266215292,266215293,266215294
11	NM_001014875	508944	dual specificity phosphatase 11 (RNA/RNP complex 1-interacting) (DUSP11), mRNA.	1	266060165
11	NM_001024503	509462	zinc finger and BTB domain containing 43 (ZBTB43), mRNA.	2	269348524,269348524
11	NM_001024534	513652	regenerating islet-derived 3 gamma (REG3G), mRNA.	1	266170180
11	NM_001024547	515536	ATP-binding cassette, sub-family G (WHITE), member 5 (ABCG5), mRNA.	1	266096150
11	NM_001024663	508829	ATP-binding cassette, sub-family G (WHITE), member 8 (ABCG8), mRNA.	2	266096170,266096180
11	NM_001034213	504477	non-SMC condensin I complex, subunit H (NCAPH), mRNA.	2	266036736,266036828
11	NM_001034314	508132	N-acetylglucosamine kinase (NAGK), mRNA.	3	266065924,266065929,266065931
11	NM_001034346	509188	WW domain binding protein 1 (WBP1), mRNA.	2	266058758,266058760
11	NM_001034448	513531	integrin beta 1 binding protein 1 (ITGB1BP1), mRNA.	1	266232364
11	NM_001034495	515534	ribosomal protein L35 (RPL35), mRNA.	1	266253555
11	NM_001034544	521926	eukaryotic translation initiation factor 2B, subunit 4 delta, 67kDa (EIF2B4), mRNA.	2	266199045,266199048
11	NM_001034633	535601	solute carrier family 3 (cystine, dibasic and neutral amino acid transporters, activator of cystine, dibasic and neutral amino acid transport), member 1 (SLC3A1), mRNA.	1	266096572
11	NM_001034659	539071	family with sequence similarity 84, member A (FAM84A), mRNA.	7	266221808,266221809,266221810,266221811,266221812,266221813,266221814
11	NM_001034681	539691	rhotekin (RTKN), mRNA.	1	266058796
11	NM_001034695	540225	cytochrome c oxidase subunit VIIa polypeptide 2 like (COX7A2L), nuclear gene encoding mitochondrial protein, mRNA.	1	266093775
11	NM_001034718	540982	GLE1 RNA export mediator homolog (yeast) (GLE1), mRNA.	1	266259648
11	NM_001034758	614320	isoamyl acetate-hydrolyzing esterase 1 homolog (S. cerevisiae) (IAH1), mRNA.	2	266232277,266232288
11	NM_001035062	508550	keratinocyte associated protein 3 (KRTCAP3), mRNA.	1	266198978
11	NM_001035290	514039	epithelial cell adhesion molecule (EPCAM), mRNA.	5	266103000,266103028,266103029,266103030,266103054
11	NM_001035300		testis expressed 261 (TEX261), mRNA.	2	266066149,266066150
11	NM_001035307	515380	endothelial differentiation-related factor 1 (EDF1), mRNA.	1	266277077
11	NM_001035322	517947	DEAQ box RNA-dependent ATPase 1 (DQX1), mRNA.	1	266058701
11	NM_001035332	519302	mitochondrial ribosomal protein S9 (MRPS9), nuclear gene encoding mitochondrial protein, mRNA.	2	266055590,266055739
11	NM_001035349	524118	AT rich interactive domain 5A (MRF1-like) (ARID5A), mRNA.	2	266037221,266037226
11	NM_001035365	526844	dolichol kinase (DOLK), mRNA.	1	266260615
11	NM_001035433	613376	ribose 5-phosphate isomerase A (RPIA), mRNA.	1	266147321
11	NM_001035443	614151	mitochondrial ribosomal protein L30 (MRPL30), nuclear gene encoding mitochondrial protein, mRNA.	2	266042349,266042350
11	NM_001035452	614629	bolA homolog 3 (E. coli) (BOLA3), mRNA.	1	266059288
11	NM_001035502	618673	KIAA1984 (KIAA1984), mRNA.	4	266277226,266277232,266277233,266277234
11	NM_001038051	507311	dynein, cytoplasmic 2, light intermediate chain 1 (DYNC2LI1), mRNA.	1	266095949
11	NM_001038113	515133	esophageal cancer related gene 4 protein (ECRG4), mRNA.	2	266143007,266143033
11	NM_001038129	517478	cyclin-dependent kinase-like 4 (CDKL4), mRNA.	1	266083715
11	NM_001038145	527786	solute carrier family 25 (mitochondrial carrier; phosphate carrier), member 25 (SLC25A25), nuclear gene encoding mitochondrial protein, mRNA.	2	266258710,266258712
11	NM_001038180	539043	outer dense fiber of sperm tails 2 (ODF2), mRNA.	1	266259611
11	NM_001038194	613336	chaperonin containing TCP1, subunit 4 (delta) (CCT4), mRNA.	3	266178378,266178379,266178388
11	NM_001038620	539213	LIM homeobox 3 (LHX3), mRNA.	4	266271362,266271363,266271367,266271368
11	NM_001040497	407155	early growth response 4 (EGR4), mRNA.	1	266060725
11	NM_001040508	506362	family with sequence similarity 82, member A (FAM82A1), mRNA.	3	266080540,266080542,266080544
11	NM_001040546	525389	mediator complex subunit 27 (MED27), mRNA.	1	266267406
11	NM_001045929	505763	MpV17 mitochondrial inner membrane protein (MPV17), nuclear gene encoding mitochondrial protein, mRNA.	1	266199079
11	NM_001045941	506415	radical S-adenosyl methionine domain containing 2 (RSAD2), mRNA.	1	266237848
11	NM_001045977	507586	cell growth regulator with EF-hand domain 1 (CGREF1), mRNA.	1	266199345
11	NM_001046015	508853	inner membrane protein, mitochondrial (mitofilin) (IMMT), nuclear gene encoding mitochondrial protein, mRNA.	1	266150317
11	NM_001046068	510957	mitochondrial ribosomal protein L19 (MRPL19), nuclear gene encoding mitochondrial protein, mRNA.	2	266138170,266138175
11	NM_001046115	512289	mal, T-cell differentiation protein-like (MALL), mRNA.	1	266034202
11	NM_001046123	512469	mitochondrial ribosomal protein S5 (MRPS5), nuclear gene encoding mitochondrial protein, mRNA.	1	266034464
11	NM_001046127	512655	coiled-coil domain containing 75 (CCDC75), mRNA.	3	266079071,266079072,266079073
11	NM_001046140	513180	serologically defined colon cancer antigen 3 (SDCCAG3), mRNA.	4	266271956,266271959,266271960,266271961
11	NM_001046176	514603	septin 10 (SEPT10), mRNA.	1	266139471
11	NM_001046182	514773	suppressor of cytokine signaling 5 (SOCS5), mRNA.	1	266101454
11	NM_001046210	515700	interleukin 1 receptor, type II (IL1R2), mRNA.	2	266049897,266049898
11	NM_001046219	516021	solute carrier family 5 (sodium-dependent vitamin transporter), member 6 (SLC5A6), mRNA.	1	266199186
11	NM_001046444	538967	CDC42 effector protein (Rho GTPase binding) 3 (CDC42EP3), mRNA.	1	266080158
11	NM_001046446	539022	zinc finger protein 2 (ZNF2), mRNA.	1	266034919
11	NM_001046465	540032	WD repeat domain 92 (WDR92), mRNA.	2	266187868,266187894
11	NM_001046566	615964	NFU1 iron-sulfur cluster scaffold homolog (S. cerevisiae) (NFU1), nuclear gene encoding mitochondrial protein, mRNA.	4	266190574,266190575,266190576,266190577
11	NM_001046588	528794	family with sequence similarity 136, member A (FAM136A), mRNA.	1	266067786
11	NM_001075128	282224	Ewing tumor-associated antigen 1 (ETAA1), mRNA.	5	266186758,266186759,266186760,266186761,266186763
11	NM_001075143	404173	granulysin (GNLY), mRNA.	1	266151237
11	NM_001075233	505949	retinol dehydrogenase 14 (all-trans/9-cis/11-cis) (RDH14), mRNA.	2	266214058,266214060
11	NM_001075257	506381	selenoprotein I (SELI), mRNA.	1	266200894
11	NM_001075291	506983	zinc finger CCCH-type containing 8 (ZC3H8), mRNA.	1	266028325
11	NM_001075296	507008	leucine rich repeat and sterile alpha motif containing 1 (LRSAM1), mRNA.	2	266257927,266257928
11	NM_001075378	508875	tumor protein p53 inducible protein 3 (TP53I3), mRNA.	1	266203826
11	NM_001075458	510602	3-hydroxyanthranilate 3,4-dioxygenase (HAAO), mRNA.	1	266094602
11	NM_001075645	514033	phosducin-like 3 (PDCL3), mRNA.	2	266046148,266046149
11	NM_001075667	514427	solute carrier family 27 (fatty acid transporter), member 4 (SLC27A4), mRNA.	3	266259201,266259202,266259210
11	NM_001075739	516282	spermatid perinuclear RNA binding protein (STRBP), mRNA.	1	266251040
11	NM_001075740	516314	nucleolar protein 10 (NOL10), mRNA.	3	266229278,266229407,266229483
11	NM_001075775	518514	interleukin 1 family, member 5 (delta) (IL1F5), mRNA.	2	266145805,266145806
11	NM_001075847		phosphatidylinositol-4-phosphate 5-kinase-like 1 (PIP5KL1), mRNA.	1	266258405
11	NM_001075851	523902	vaccinia related kinase 2 (VRK2), mRNA.	2	266130299,266130300
11	NM_001075862	524908	tetratricopeptide repeat domain 27 (TTC27), mRNA.	2	266069425,266069517
11	NM_001075914	528468	sideroflexin 5 (SFXN5), mRNA.	2	266061469,266061470
11	NM_001075924	529759	syndecan 1 (SDC1), mRNA.	2	266211498,266211529
11	NM_001075971	532672	STAM binding protein (STAMBP), mRNA.	6	266059903,266059921,266059922,266059923,266059924,266059965
11	NM_001076053	535315	hypothetical protein LOC535315 (FAM73B), mRNA.	2	266260756,266260757
11	NM_001076150	539152	suppressor of Ty 7 (S. cerevisiae)-like (SUPT7L), mRNA.	2	266198608,266198609
11	NM_001076183	539715	cannabinoid receptor interacting protein 1 (CNRIP1), mRNA.	1	266188238
11	NM_001076281	613652	UBA domain containing 1 (UBAC1), mRNA.	1	266270916
11	NM_001076351		ketohexokinase (fructokinase) (KHK), mRNA.	4	266199353,266199355,266199356,266199363
11	NM_001076509	618517	globoside alpha-1,3-N-acetylgalactosaminyltransferase 1 (GBGT1), mRNA.	3	266269976,266270138,266270142
11	NM_001076516	618691	phosphohistidine phosphatase 1 (PHPT1), mRNA.	1	266277138
11	NM_001076802	504750	SH3-domain GRB2-like endophilin B2 (SH3GLB2), mRNA.	2	266260696,266260697
11	NM_001076807	505605	leucine rich repeat containing 8 family, member A (LRRC8A), mRNA.	4	266260560,266260561,266260562,266260563
11	NM_001076817	508218	Rab-like GTP-binding protein 1A (PARF), mRNA.	3	266277168,266277175,266277176
11	NM_001076820	508794	dynamin 1 (DNM1), mRNA.	2	266259026,266259047
11	NM_001076843	512803	solute carrier family 30 (zinc transporter), member 3 (SLC30A3), mRNA.	1	266199128
11	NM_001076873	525051	bromodomain containing 3 (BRD3), mRNA.	5	266275801,266275808,266275815,266275821,266275822
11	NM_001076875	525256	prolactin regulatory element binding (PREB), mRNA.	3	266199306,266199307,266199309
11	NM_001076900	534315	heterogeneous nuclear ribonucleoprotein L-like (HNRPLL), mRNA.	1	266082561
11	NM_001076994	767918	hypothetical protein MGC128001 (MGC128001), mRNA.	1	266200483
11	NM_001077003	767930	centromere protein O (CENPO), mRNA.	2	266203296,266203310
11	NM_001077061	768001	hypothetical protein MGC133709 (MGC133709), mRNA.	1	266203780
11	NM_001077074	768015	phosphatidylinositol glycan anchor biosynthesis, class F (PIGF), mRNA.	2	266101162,266101172
11	NM_001077111	768054	caspase recruitment domain family, member 9 (CARD9), mRNA.	1	266271842
11	NM_001077874	507989	aprataxin and PNKP like factor (APLF), mRNA.	9	266188461,266188618,266188663,266188664,266188665,266188666,266188702,266188765,266188766
11	NM_001077978	528582	cysteine conjugate-beta lyase, cytoplasmic (CCBL1), mRNA.	4	266260195,266260196,266260198,266260235
11	NM_001078038		EGF-like-domain, multiple 7 (EGFL7), mRNA.	2	266273076,266273077
11	NM_001078118	768245	phosphatidic acid phosphatase type 2 domain containing 3 (PPAPDC3), mRNA.	4	266265089,266265174,266265175,266265176
11	NM_001078127	506261	tyrosine 3-monooxygenase/tryptophan 5-monooxygenase activation protein, theta polypeptide (YWHAQ), mRNA.	10	266232174,266232176,266232177,266232179,266232180,266232181,266232182,266232185,266232214,266232216
11	NM_001078155	777770	kinesin family member 3C (KIF3C), mRNA.	2	266201726,266201727
11	NM_001080248	509313	SMYD family member 5 (SMYD5), mRNA.	4	266060826,266060828,266060837,266060838
11	NM_001080256	510658	solute carrier family 2 (facilitated glucose transporter), member 6 (SLC2A6), mRNA.	4	266274112,266274117,266274118,266274119
11	NM_001080263	512024	hypothetical LOC512024 (MGC139698), mRNA.	5	266274087,266274088,266274089,266274096,266274100
11	NM_001080264	512112	1-acylglycerol-3-phosphate O-acyltransferase 2 (lysophosphatidic acid acyltransferase, beta) (AGPAT2), mRNA.	6	266273109,266273111,266273124,266273125,266273126,266273157
11	NM_001080330	617609	protein-O-mannosyltransferase 1 (POMT1), mRNA.	2	266265536,266265568
11	NM_001080365	786098	arrestin domain containing 1 (ARRDC1), mRNA.	1	266280111
11	NM_001080919	783020	sulfotransferase family, cytosolic, 1C, member 2 (SULT1C2), mRNA.	3	266140317,266140319,266140320
11	NM_001081539	540024	ashwin (LOC540024), mRNA.	1	266056282
11	NM_001083386	507575	CCAAT/enhancer binding protein (C/EBP), zeta (CEBPZ), mRNA.	2	266079296,266079297
11	NM_001083432	514683	transmembrane protein 214 (TMEM214), mRNA.	1	266199442
11	NM_001083433	514758	transmembrane protein 17 (TMEM17), mRNA.	2	266179362,266179369
11	NM_001083455	530070	hypothetical protein LOC530070 (LOC530070), mRNA.	2	266070976,266070991
11	NM_001083484	537404	SET and MYND domain containing 1 (SMYD1), mRNA.	1	266148968
11	NM_001083653	508327	ATPase, H+ transporting, lysosomal 42kDa, V1 subunit C2 (ATP6V1C2), mRNA.	1	266228793
11	NM_001083672	511987	coenzyme Q4 homolog (S. cerevisiae) (COQ4), mRNA.	1	266259154
11	NM_001083704	525690	hypothetical LOC525690 (MGC139367), mRNA.	2	266199852,266199957
11	NM_001083763	614049	neuronal PAS domain protein 2 (NPAS2), mRNA.	3	266047025,266047058,266047059
11	NM_001083775	616899	hypothetical protein LOC616899 (LOC616899), mRNA.	1	266151942
[truncated: 2,645 more rows]
