# Supplementary material for: Whole-genome resequencing shows numerous genes with nonsynonymous SNPs in the Japanese native cattle Kuchinoshima-Ushi
Source: BMC Genomics. 2011 Feb 10;12:103. doi: 10.1186/1471-2164-12-103 (PMC3048544; doi:10.1186/1471-2164-12-103)
Supplement: Additional file 8 — The list of genes containing nsSNPs that were reported as trait-associated in other cattle breeds. [file 1471-2164-12-103-S8.XLSX]

## Sheet: Sheet1
Dataset S2. List of genes containing nsSNPs that were reported as trait-associated in other cattle breeds.
Accession number	Description	Number of nsSNPs	Traits	Pubmed ID
AY943216	mammary serum amyloid A3.2 precursor, mRNA, complete cds.	1	Milk	19393038
BC120057	solute carrier family 27 (fatty acid transporter), member 4, mRNA (cDNA clone MGC:140535 IMAGE:8192468), complete cds.	6	Meat	19727437
BT021668	solute carrier family 26, member 10 (SLC26A10), mRNA, complete cds.	1	Meat	11282978
BT025366	PREDICTED: Homo sapiens Fas (TNFRSF6) binding factor 1 (FBF1)c, mRNA, complete cds.	4	Meat	11282978
BT026252	ankyrin repeat domain, mRNA, complete cds.	13	Meat	11282978
BT026319	CREB regulated transcription coactivator 1 (CRTC1), mRNA, complete cds.	2	Meat	11282978
BT029873	cell division cycle 2-like 1 (PITSLRE proteins) (CDC2L1), mRNA, complete cds.	4	Meat	11282978
BT030474	guanylate binding protein 1, interferon-inducible (GBP1), mRNA, complete cds.	3	Meat	11282978
NM_001001143	solute carrier family 22 (organic anion transporter), member 6 (SLC22A6), mRNA.	2	Meat	11282978
NM_001001159	toll-like receptor 6 (TLR6), mRNA.	3	Milk, disease resistance	16095720
NM_001002889	nucleotide-binding oligomerization domain containing 2 (NOD2), mRNA.	3	Milk, disease resistance	16897345
NM_001003906	transketolase (TKT), mRNA.	3	Fecundity	12140684
NM_001008665	coagulation factor XI (F11), mRNA.	8	Milk	9532508
NM_001010995	tropomyosin 2 (beta) (TPM2), mRNA.	2	Meat	19397516
NM_001011675	chemokine (C-X-C motif) receptor 5 (CXCR5), mRNA.	3	Meat	11282978
NM_001011682	glycosyltransferase (C3orf39), mRNA.	2	Meat	11282978
NM_001012285	leptin receptor (LEPR), mRNA.	2	Meat, milk, growth	19397516
NM_001012669	fatty acid synthase (FASN), mRNA.	5	Meat, milk	19397516
NM_001012671	signal transducer and activator of transcription 3 (acute-phase response factor) (STAT3), mRNA.	1	Meat, fecundity	19397516
NM_001012680	major histocompatibility complex, class II, DRB3 (BoLA-DRB3), mRNA.	13	Domestication, disease resistance, milk	1559718
NM_001012999	met proto-oncogene (hepatocyte growth factor receptor) (MET), mRNA.	4	Meat	19397516
NM_001013004	farnesyl-diphosphate farnesyltransferase 1 (FDFT1), mRNA.	1	Meat	19397516
NM_001013402	sarcoglycan, alpha (50kDa dystrophin-associated glycoprotein) (SGCA), mRNA.	1	Meat	19397516
NM_001013584	myelin oligodendrocyte glycoprotein (MOG), mRNA.	1	Meat	8367453
NM_001013586	minichromosome maintenance complex component 3 (MCM3), mRNA.	2	Meat	11282978
NM_001013591	villin 1 (VIL1), mRNA.	4	Meat	11282978
NM_001013602	polyamine oxidase (exo-N4-amino) (PAOX), mRNA.	3	Meat	11282978
NM_001014844	actin related protein 2/3 complex, subunit 1B, 41kDa (ARPC1B), mRNA.	4	Meat	11282978
NM_001014846	chromosome 11 open reading frame 16 (C11orf16), mRNA.	2	Meat	11282978
NM_001014852	PAK1 interacting protein 1 (PAK1IP1), mRNA.	2	Meat	11282978
NM_001014854	WD repeat domain 74 (WDR74), mRNA.	3	Meat	11282978
NM_001014860	heterogeneous nuclear ribonucleoprotein F (HNRNPF), mRNA.	1	Meat	11282978
NM_001014863	glucose-fructose oxidoreductase domain containing 2 (GFOD2), mRNA.	1	Meat	11282978
NM_001014864	chromosome 20 (human) open reading frame 54 (C20orf54), mRNA.	2	Meat	11282978
NM_001014865	developmentally regulated GTP binding protein 2 (DRG2), mRNA.	3	Meat	11282978
NM_001014870	transmembrane protein 106A (TMEM106A), mRNA.	1	Meat	11282978
NM_001014872	dom-3 homolog Z (C. elegans) (DOM3Z), mRNA.	4	Meat	11282978
NM_001014873	WD repeat domain 55 (WDR55), mRNA.	2	Meat	11282978
NM_001014879	protein phosphatase 2 (formerly 2A), regulatory subunit B, beta isoform (PPP2R2B), mRNA.	1	Meat	11282978
NM_001014883	nuclear receptor subfamily 1, group H, member 2 (NR1H2), mRNA.	1	Meat	11282978
NM_001014886	prickle homolog 3 (Drosophila) (PRICKLE3), mRNA.	3	Meat	11282978
NM_001014887	notchless homolog 1 (Drosophila) (NLE1), mRNA.	6	Meat	11282978
NM_001014893	btKIAA1539 (KIAA1539), mRNA.	1	Meat	11282978
NM_001014895	aminolevulinate, delta-, dehydratase (ALAD), mRNA.	1	Meat	11282978
NM_001014897	thioredoxin-like 4B (TXNL4B), mRNA.	1	Meat	11282978
NM_001014901	RNA binding motif protein 14 (RBM14), mRNA.	1	Meat	11282978
NM_001014905	solute carrier family 25, member 38 (SLC25A38), mRNA.	1	Meat	11282978
NM_001014906	pyrroline-5-carboxylate reductase-like (PYCRL), mRNA.	3	Meat	11282978
NM_001014907	pyridoxamine 5'-phosphate oxidase (PNPO), mRNA.	2	Meat	11282978
NM_001014908	TRAF-type zinc finger domain containing 1 (TRAFD1), mRNA.	2	Meat	11282978
NM_001014911	HSPB (heat shock 27kDa) associated protein 1 (HSPBAP1), mRNA.	1	Meat	11282978
NM_001014918	origin recognition complex, subunit 1-like (yeast) (ORC1L), mRNA.	4	Meat	11282978
NM_001014919	transmembrane protein 186 (TMEM186), mRNA.	1	Meat	11282978
NM_001014920	transmembrane protein 79 (TMEM79), mRNA.	2	Meat	11282978
NM_001014922	similar to RIKEN cDNA 4832428D23 (LOC513822), mRNA.	2	Meat	11282978
NM_001014925	transmembrane protein 180 (TMEM180), mRNA.	5	Meat	11282978
NM_001014927	7-dehydrocholesterol reductase (DHCR7), mRNA.	1	Meat	19727437
NM_001014929	integrin, alpha 2b (platelet glycoprotein IIb of IIb/IIIa complex, antigen CD41) (ITGA2B), mRNA.	5	Meat	11282978
NM_001014944	NEFA-interacting nuclear protein NIP30 (NIP30), mRNA.	1	Meat	11282978
NM_001014946	fibulin 5 (FBLN5), mRNA.	2	Meat	11282978
NM_001014947	mitogen-activated protein kinase 13 (MAPK13), mRNA.	1	Meat	11282978
NM_001014954	DDB1 and CUL4 associated factor 11 (DCAF11), mRNA.	3	Meat	11282978
NM_001014955	heat shock 22kDa protein 8 (HSPB8), mRNA.	3	Meat	11282978
NM_001014961	family with sequence similarity 110, member A (FAM110A), mRNA.	1	Meat	11282978
NM_001014963	mitogen-activated protein kinase 1 interacting protein 1-like (MAPK1IP1L), mRNA.	2	Meat	11282978
NM_001014964	v-raf murine sarcoma 3611 viral oncogene homolog (ARAF), mRNA.	7	Meat	11282978
NM_001014966	kelch domain containing 3 (KLHDC3), mRNA.	2	Meat	11282978
NM_001014967	thrombospondin, type I, domain containing 1 (THSD1), mRNA.	10	Meat	11282978
NM_001015516	coiled-coil domain containing 98 (FAM175A), mRNA.	1	Meat	11282978
NM_001015519	proline rich 5 like (PROTOR2), mRNA.	1	Meat	11282978
NM_001015520	LAG1 homolog, ceramide synthase 4 (LASS4), mRNA.	5	Meat	11282978
NM_001015521	solute carrier family 39 (zinc transporter), member 3 (SLC39A3), mRNA.	3	Meat	11282978
NM_001015524	activating signal cointegrator 1 complex subunit 2 (ASCC2), mRNA.	5	Meat	11282978
NM_001015525	TAF6 RNA polymerase II, TATA box binding protein (TBP)-associated factor, 80kDa (TAF6), mRNA.	1	Meat	11282978
NM_001015526	1-aminocyclopropane-1-carboxylate synthase homolog (Arabidopsis)(non-functional) (ACCS), mRNA.	2	Meat	11282978
NM_001015527	general transcription factor IIF, polypeptide 1, 74kDa (GTF2F1), mRNA.	2	Meat	11282978
NM_001015528	mevalonate kinase (MVK), mRNA.	6	Meat	11282978
NM_001015534	UDP-N-acetyl-alpha-D-galactosamine:polypeptide N-acetylgalactosaminyltransferase 6 (GalNAc-T6) (GALNT6), mRNA.	2	Meat	11282978
NM_001015537	1-acylglycerol-3-phosphate O-acyltransferase 4 (lysophosphatidic acid acyltransferase, delta) (AGPAT4), mRNA.	1	Meat	11282978
NM_001015549	abhydrolase domain containing 2 (ABHD2), mRNA.	2	Meat	11282978
NM_001015550	cadherin 16, KSP-cadherin (CDH16), mRNA.	1	Meat	11282978
NM_001015551	aminoadipate aminotransferase (AADAT), mRNA.	1	Meat	11282978
NM_001015559	PHD finger protein 17 (PHF17), mRNA.	1	Meat	11282978
NM_001015560	protein geranylgeranyltransferase type I, beta subunit (PGGT1B), mRNA.	3	Meat	11282978
NM_001015562	NECAP endocytosis associated 2 (NECAP2), mRNA.	2	Meat	11282978
NM_001015563	phosphatidylinositol glycan anchor biosynthesis, class M (PIGM), mRNA.	4	Meat	11282978
NM_001015564	WD repeat domain 46 (WDR46), mRNA.	2	Meat	11282978
NM_001015574	sideroflexin 1 (SFXN1), mRNA.	1	Meat	11282978
NM_001015575	ring finger protein 25 (RNF25), mRNA.	2	Meat	11282978
NM_001015578	EH-domain containing 1 (EHD1), mRNA.	5	Meat	11282978
NM_001015581	chemokine binding protein 2 (CCBP2), mRNA.	4	Meat	11282978
NM_001015582	zinc finger protein 36, C3H type-like 2 (ZFP36L2), mRNA.	4	Meat	11282978
NM_001015584	WD repeat domain 77 (WDR77), mRNA.	1	Meat	11282978
NM_001015589	Berardinelli-Seip congenital lipodystrophy 2 (seipin) (BSCL2), mRNA.	1	Meat	11282978
NM_001015590	inter-alpha (globulin) inhibitor H4 (plasma Kallikrein-sensitive glycoprotein) (ITIH4), mRNA.	3	Meat	11282978
NM_001015591	peptidase domain containing associated with muscle regeneration 1 (PAMR1), mRNA.	2	Meat	11282978
NM_001015596	presenilin associated, rhomboid-like (PARL), nuclear gene encoding mitochondrial protein, mRNA.	2	Meat	11282978
NM_001015597	nuclear factor of kappa light polypeptide gene enhancer in B-cells inhibitor-like 1 (NFKBIL1), mRNA.	3	Meat	11282978
NM_001015599	ubiquitin associated and SH3 domain containing, A (UBASH3A), mRNA.	4	Meat	11282978
NM_001015601	RasGEF domain family, member 1A (RASGEF1A), mRNA.	2	Meat	11282978
NM_001015602	serine/threonine kinase 4 (STK4), mRNA.	3	Meat	11282978
NM_001015603	STE20-related kinase adaptor alpha (STRADA), mRNA.	2	Meat	11282978
NM_001015604	G protein-coupled receptor 173 (GPR173), mRNA.	1	Meat	11282978
NM_001015605	alanine-glyoxylate aminotransferase 2-like 1 (AGXT2L1), mRNA.	1	Meat	11282978
NM_001015607	tripartite motif-containing 10 (TRIM10), mRNA.	1	Meat	11282978
NM_001015611	4-hydroxyphenylpyruvate dioxygenase (HPD), mRNA.	1	Meat	11282978
NM_001015612	RAB, member RAS oncogene family-like 5 (RABL5), mRNA.	1	Meat	11282978
NM_001015613	creatine kinase, brain (CKB), mRNA.	1	Meat	11003702
NM_001015614	Rab geranylgeranyltransferase, alpha subunit (RABGGTA), mRNA.	1	Meat	11282978
NM_001015616	RNA pseudouridylate synthase domain containing 4 (RPUSD4), mRNA.	1	Meat	11282978
NM_001015619	coiled-coil domain containing 51 (CCDC51), mRNA.	3	Meat	11282978
NM_001015620	tRNA-yW synthesizing protein 3 homolog (S. cerevisiae) (TYW3), mRNA.	1	Meat	11282978
NM_001015623	MON1 homolog A (yeast) (MON1A), mRNA.	3	Meat	11282978
NM_001015625	ClpB caseinolytic peptidase B homolog (E. coli) (CLPB), mRNA.	1	Meat	11282978
NM_001015629	hypothetical protein LOC522909 (LOC522909), mRNA.	2	Meat	11282978
NM_001015635	RAS-like, family 11, member B (RASL11B), mRNA.	1	Meat	11282978
NM_001015641	chromosome 1 open reading frame 66 ortholog (C3H1orf66), mRNA.	2	Meat	11282978
NM_001015650	dihydroorotate dehydrogenase (DHODH), nuclear gene encoding mitochondrial protein, mRNA.	5	Meat	11282978
NM_001015654	Sp2 transcription factor (SP2), mRNA.	3	Meat	11282978
NM_001015660	family with sequence similarity 76, member A (FAM76A), mRNA.	1	Meat	11282978
NM_001015669	deleted in bladder cancer 1 (DBC1), mRNA.	2	Meat	11282978
NM_001015670	MU-2/AP1M2 domain containing, death-inducing (MUDENG), mRNA.	3	Meat	11282978
NM_001015673	myelin protein zero-like 2 (MPZL2), mRNA.	1	Meat	11282978
NM_001015675	MYC induced nuclear antigen (MINA), mRNA.	1	Meat	11282978
NM_001017935	ectonucleoside triphosphate diphosphohydrolase 3 (ENTPD3), mRNA.	1	Meat	11282978
NM_001017937	BAI1-associated protein 2 (BAIAP2), mRNA.	1	Meat	11282978
NM_001017938	GTP binding protein 1 (GTPBP1), mRNA.	1	Meat	11282978
NM_001017939	zinc finger, FYVE domain containing 27 (ZFYVE27), mRNA.	1	Meat	11282978
NM_001017941	hyaluronoglucosaminidase 1 (HYAL1), mRNA.	3	Meat	11282978
NM_001017943	beta-1,4-N-acetyl-galactosaminyl transferase 1 (B4GALNT1), mRNA.	1	Meat	11282978
NM_001017944	lipoic acid synthetase (LIAS), nuclear gene encoding mitochondrial protein, mRNA.	2	Meat	11282978
NM_001017948	DUF729 domain containing 1 (FAM54A), mRNA.	2	Meat	11282978
NM_001017949	neurotrimin (NTM), mRNA.	3	Meat	11282978
NM_001017953	platelet-derived growth factor beta polypeptide (simian sarcoma viral (v-sis) oncogene homolog) (PDGFB), mRNA.	2	Meat	11282978
NM_001024473	gypsy retrotransposon integrase 1 (GIN1), mRNA.	2	Meat	11282978
NM_001024475	phosphatidylserine decarboxylase (PISD), mRNA.	1	Meat	11282978
NM_001024477	trophinin associated protein (tastin) (TROAP), mRNA.	4	Meat	11282978
NM_001024479	protein-L-isoaspartate (D-aspartate) O-methyltransferase domain containing 2 (PCMTD2), mRNA.	1	Meat	11282978
NM_001024482	zinc finger, DHHC-type containing 16 (ZDHHC16), mRNA.	1	Meat	11282978
NM_001024485	protein O-linked mannose beta1,2-N-acetylglucosaminyltransferase (POMGNT1), mRNA.	4	Meat	11282978
NM_001024487	peptidase inhibitor 16 (PI16), mRNA.	2	Meat	11282978
NM_001024488	solute carrier family 3 (activators of dibasic and neutral amino acid transport), member 2 (SLC3A2), mRNA.	1	Meat, growth	11282978
NM_001024490	CDC45 cell division cycle 45-like (S. cerevisiae) (CDC45L), mRNA.	2	Meat	11282978
NM_001024491	chromosome 14 open reading frame 44 (C14orf44), mRNA.	3	Meat	11282978
NM_001024492	IQ motif containing C (IQCC), mRNA.	2	Meat	11282978
NM_001024495	protein arginine methyltransferase 2 (PRMT2), mRNA.	1	Meat	11282978
NM_001024496	zinc finger protein 692 (ZNF692), mRNA.	3	Meat	11282978
NM_001024499	polymerase (RNA) III (DNA directed) polypeptide D, 44kDa (POLR3D), mRNA.	2	Meat	11282978
NM_001024501	myosin XIX (MYO19), mRNA.	15	Meat	11282978
NM_001024502	angiotensin I converting enzyme (peptidyl-dipeptidase A) 2 (ACE2), mRNA.	5	Meat	11282978
NM_001024503	zinc finger and BTB domain containing 43 (ZBTB43), mRNA.	2	Meat	11282978
NM_001024506	interferon regulatory factor 9 (IRF9), mRNA.	1	Meat	11282978
NM_001024513	dipeptidyl-peptidase 3 (DPP3), mRNA.	2	Meat	11282978
NM_001024517	CXXC finger 1 (PHD domain) (CXXC1), mRNA.	3	Meat	11282978
NM_001024519	solute carrier family 46, member 2 (SLC46A2), mRNA.	1	Meat	11282978
NM_001024521	TNF receptor-associated factor 7 (TRAF7), mRNA.	3	Meat	11282978
NM_001024524	dihydroxyacetone kinase 2 homolog (S. cerevisiae) (DAK), mRNA.	4	Meat	11282978
NM_001024527	FYVE, RhoGEF and PH domain containing 3 (FGD3), mRNA.	4	Meat	11282978
NM_001024528	FAST kinase domains 3 (FASTKD3), mRNA.	1	Meat	11282978
NM_001024529	glycosylphosphatidylinositol anchor attachment protein 1 homolog (yeast) (GPAA1), mRNA.	2	Meat	11282978
NM_001024535	KIAA0141 protein (KIAA0141), mRNA.	1	Meat	11282978
NM_001024536	coiled-coil alpha-helical rod protein 1 (CCHCR1), mRNA.	4	Meat	11282978
NM_001024538	cat eye syndrome chromosome region, candidate 5 isoform 2 precursor (CECR5), mRNA.	1	Meat	11282978
NM_001024542	polymerase (DNA directed), alpha 2 (70kD subunit) (POLA2), mRNA.	2	Meat	11282978
NM_001024544	LIM homeobox 9 (LHX9), mRNA.	2	Meat	11282978
NM_001024548	acyl-CoA synthetase bubblegum family member 1 (ACSBG1), mRNA.	2	Meat	11282978
NM_001024551	histidine decarboxylase (HDC), mRNA.	1	Meat	11282978
NM_001024555	hook homolog 2 (Drosophila) (HOOK2), mRNA.	1	Meat	11282978
NM_001024556	vanin 1 (VNN1), mRNA.	2	Meat	11282978
NM_001024561	transmembrane protein C9orf91 homolog (C8H9orf91), mRNA.	1	Meat	11282978
NM_001024565	hairy/enhancer-of-split related with YRPW motif-like (HEYL), mRNA.	2	Meat	11282978
NM_001024572	MYST/Esa1-associated factor 6 (MEAF6), mRNA.	1	Meat	11282978
NM_001024573	phosphatidic acid phosphatase type 2 domain containing 2 (PPAPDC2), mRNA.	3	Meat	11282978
NM_001024929	basic helix-loop-helix domain containing, class B, 2 (BHLHB2), mRNA.	2	Meat	11282978
NM_001025207	tumor necrosis factor (ligand) superfamily, member 8 (TNFSF8), mRNA.	1	Meat	11282978
NM_001030298	5-methyltetrahydrofolate-homocysteine methyltransferase (MTR), mRNA.	7	Milk	17582128
NM_001030301	toll-like receptor adaptor molecule 1 (TICAM1), mRNA.	9	Milk	17936907
NM_001030318	calpastatin (CAST), transcript variant 1, mRNA.	3	Meat, milk, fecundity	19397516
NM_001031753	chromosome 12 open reading frame 43 ortholog (C17H12orf43), mRNA.	3	Meat	11282978
NM_001031754	leucine rich repeat containing 57 (LRRC57), mRNA.	3	Meat	11282978
NM_001031759	hepatocyte cell adhesion molecule (HEPACAM), mRNA.	2	Meat	11282978
NM_001031760	solute carrier family 38, member 11 (SLC38A11), mRNA.	1	Meat	11282978
NM_001031771	calcineurin-like phosphoesterase domain containing 1 (CPPED1), mRNA.	1	Meat	11282978
NM_001032294	amyotrophic lateral sclerosis 2 (juvenile) chromosome region, candidate 8 (ALS2CR8), mRNA.	1	Meat	11282978
NM_001033611	uncoupling protein 2 (mitochondrial, proton carrier) (UCP2), nuclear gene encoding mitochondrial protein, mRNA.	1	Meat, growth	19397516
NM_001033617	cathepsin C (CTSC), mRNA.	2	Meat	19397516
NM_001033625	solute carrier family 27 (fatty acid transporter), member 1 (SLC27A1), mRNA.	3	Meat, milk	19727437
NM_001033937	toll-like receptor 8 (TLR8), mRNA.	2	Disease resistance	16095720
NM_001033991	thimet oligopeptidase 1 (THOP1), mRNA.	1	Meat	11282978
NM_001034034	glyceraldehyde-3-phosphate dehydrogenase (GAPDH), mRNA.	3	Meat	1201027
NM_001034039	collagen, type I, alpha 1 (COL1A1), mRNA.	2	Meat	19397516
NM_001034046	cytochrome c oxidase subunit Vb (COX5B), mRNA.	2	Meat	19397516
NM_001034049	purinergic receptor P2X, ligand-gated ion channel, 4 (P2RX4), mRNA.	1	Meat	11282978
NM_001034209	splA/ryanodine receptor domain and SOCS box containing 1 (SPSB1), mRNA.	1	Meat	11282978
NM_001034218	fetuin B (FETUB), mRNA.	2	Meat	11282978
NM_001034368	abhydrolase domain containing 4 (ABHD4), mRNA.	2	Meat	11282978
NM_001034371	FAD-dependent oxidoreductase domain containing 1 (FOXRED1), mRNA.	2	Meat	11282978
NM_001034381	proteasome (prosome, macropain) subunit, alpha type, 4 (PSMA4), mRNA.	1	Meat	19397516
NM_001034385	cathepsin H (CTSH), mRNA.	2	Meat	19397516
NM_001034388	proteasome (prosome, macropain) subunit, beta type, 9 (large multifunctional peptidase 2) (PSMB9), mRNA.	2	Meat	19397516
NM_001034398	solute carrier family 29 (nucleoside transporters), member 1 (SLC29A1), nuclear gene encoding mitochondrial protein, mRNA.	2	Meat	11282978
NM_001034403	transmembrane protein 97 (TMEM97), mRNA.	2	Meat	11282978
NM_001034414	amyloid beta (A4) precursor protein-binding, family A, member 3 (APBA3), mRNA.	4	Meat	12016516
NM_001034437	carbonic anhydrase III, muscle specific (CA3), mRNA.	1	Meat	19397516
NM_001034446	sideroflexin 2 (SFXN2), mRNA.	1	Meat	11282978
NM_001034465	cysteine dioxygenase, type I (CDO1), mRNA.	1	Meat	11282978
NM_001034468	glutamyl-prolyl-tRNA synthetase (EPRS), mRNA.	1	Meat	11282978
NM_001034473	zinc finger protein 205 (ZNF205), mRNA.	2	Meat	11282978
NM_001034492	complement component 2 (C2), mRNA.	3	Meat	11282978
NM_001034537	galactose-3-O-sulfotransferase 4 (GAL3ST4), mRNA.	2	Meat	11282978
NM_001034553	PIN2-interacting protein 1 (PINX1), mRNA.	1	Meat	11282978
NM_001034561	zinc finger, DHHC-type containing 9 (ZDHHC9), mRNA.	1	Meat	11282978
NM_001034564	G protein-coupled receptor 133 (GPR133), mRNA.	4	Meat	11282978
NM_001034566	pelota homolog (Drosophila) (PELO), mRNA.	1	Meat	11282978
NM_001034580	hypothetical protein LOC532698 (LOC532698), mRNA.	4	Meat	11282978
NM_001034590	tyrosine aminotransferase (TAT), nuclear gene encoding mitochondrial protein, mRNA.	2	Meat	11282978
NM_001034592	DnaJ (Hsp40) homolog, subfamily B, member 2 (DNAJB2), mRNA.	1	Meat	11282978
NM_001034603	eukaryotic translation initiation factor 3, subunit E (EIF3E), mRNA.	7	Meat	11282978
NM_001034631	atlastin GTPase 1 (ATL1), mRNA.	1	Meat	11282978
NM_001034633	solute carrier family 3 (cystine, dibasic and neutral amino acid transporters, activator of cystine, dibasic and neutral amino acid transport), member 1 (SLC3A1), mRNA.	1	Meat, growth	12477932
NM_001034651	septin 4 (SEPT4), mRNA.	1	Meat	11282978
NM_001034652	zinc finger, CCHC domain containing 17 (ZCCHC17), mRNA.	1	Meat	11282978
NM_001034657	tetraspanin 2 (TSPAN2), mRNA.	1	Meat	11282978
NM_001034680	asparagine synthetase domain containing 1 (ASNSD1), mRNA.	19	Meat	11282978
NM_001034702	enolase 3 (beta, muscle) (ENO3), mRNA.	2	Meat	19397516
NM_001034728	thrombospondin 4 (THBS4), mRNA.	2	Meat	19397516
NM_001034779	mitogen-activated protein kinase-activated protein kinase 3 (MAPKAPK3), mRNA.	3	Meat	11282978
NM_001034782	centromere protein L (CENPL), mRNA.	3	Meat	11282978
NM_001034799	ermin, ERM-like protein (ERMN), mRNA.	1	Meat	11282978
NM_001034801	CCAAT/enhancer binding protein (C/EBP), gamma (CEBPG), mRNA.	1	Meat	11282978
NM_001034806	coagulation factor VII (F7), mRNA.	1	Meat	2129367
NM_001035011	megakaryocyte-associated tyrosine kinase (MATK), mRNA.	1	Meat	11282978
NM_001035017	phosphoglycerate dehydrogenase (PHGDH), mRNA.	2	Meat	11282978
NM_001035024	translocase of inner mitochondrial membrane 50 homolog (S. cerevisiae) (TIMM50), nuclear gene encoding mitochondrial protein, mRNA.	1	Meat	11282978
NM_001035041	galactose-1-phosphate uridylyltransferase (GALT), mRNA.	1	Meat	11282978
NM_001035043	galactosidase, beta 1 (GLB1), mRNA.	1	Meat	11282978
NM_001035048	neuromedin U receptor 2 (NMUR2), mRNA.	2	Meat	11282978
NM_001035075	XIAP associated factor 1 (XAF1), mRNA.	1	Meat	11282978
NM_001035080	metal-regulatory transcription factor 1 (MTF1), mRNA.	3	Meat	11282978
NM_001035104	ligatin (LGTN), mRNA.	2	Meat	11282978
NM_001035109	DNA fragmentation factor, 40kDa, beta polypeptide (caspase-activated DNase) (DFFB), mRNA.	1	Meat	11282978
NM_001035273	single stranded DNA binding protein 4 (SSBP4), mRNA.	1	Meat	11282978
NM_001035286	polymerase (DNA directed), mu (POLM), mRNA.	1	Meat	11282978
NM_001035290	epithelial cell adhesion molecule (EPCAM), mRNA.	5	Meat	11282978
NM_001035294	Src-like-adaptor 2 (SLA2), mRNA.	1	Meat	11282978
NM_001035297	collagen-like tail subunit (single strand of homotrimer) of asymmetric acetylcholinesterase (COLQ), mRNA.	1	Meat	11282978
NM_001035300	testis expressed 261 (TEX261), mRNA.	2	Meat	11282978
NM_001035318	palmitoyl-protein thioesterase 2 (PPT2), mRNA.	2	Meat	11282978
NM_001035328	chromosome 22 open reading frame 25 ortholog (C17H22orf25), mRNA.	2	Meat	11282978
NM_001035332	mitochondrial ribosomal protein S9 (MRPS9), nuclear gene encoding mitochondrial protein, mRNA.	2	Meat	11282978
NM_001035351	actinin, alpha 1 (ACTN1), mRNA.	3	Meat	19397516
NM_001035352	prune homolog (Drosophila) (PRUNE), mRNA.	2	Meat	11282978
NM_001035354	glycerol-3-phosphate dehydrogenase 1 (soluble) (GPD1), mRNA.	2	Meat	19397516
NM_001035363	folliculin (FLCN), mRNA.	3	Meat	11282978
NM_001035365	dolichol kinase (DOLK), mRNA.	1	Meat	11282978
NM_001035379	RAS guanyl releasing protein 4 (RASGRP4), mRNA.	3	Meat	11282978
NM_001035384	erythrocyte membrane protein band 4.1 like 5 (EPB41L5), mRNA.	2	Meat	11282978
NM_001035386	catalase (CAT), mRNA.	1	Meat, growth	3712444
NM_001035387	tubulin tyrosine ligase-like family, member 3 (TTLL3), mRNA.	2	Meat	11282978
NM_001035390	cytochrome P450 reductase (POR), mRNA.	2	Growth	12140684
NM_001035396	proline rich 14 (PRR14), mRNA.	2	Meat	11282978
NM_001035400	arylsulfatase family, member K (ARSK), mRNA.	5	Meat	11282978
NM_001035409	stromal interaction molecule 1 (STIM1), mRNA.	2	Meat	11282978
NM_001035435	pyruvate dehydrogenase (lipoamide) beta (PDHB), mRNA.	3	Meat	19397516
NM_001035455	PDZ and LIM domain 1 (PDLIM1), mRNA.	2	Meat	19397516
NM_001035457	protease, serine, 35 (PRSS35), mRNA.	2	Meat	11282978
NM_001035470	MAS-related GPR, member F (MRGPRF), mRNA.	4	Meat	11282978
NM_001035476	slowmo homolog 2 (Drosophila) (SLMO2), mRNA.	1	Meat	11282978
NM_001035483	TRAF3 interacting protein 2 (TRAF3IP2), mRNA.	2	Meat	11282978
NM_001035484	golgi autoantigen, golgin subfamily a, 7 (GOLGA7), mRNA.	1	Meat	11282978
NM_001035502	KIAA1984 (KIAA1984), mRNA.	4	Meat	11282978
NM_001037142	catenin, beta interacting protein 1 (CTNNBIP1), mRNA.	1	Meat	11282978
NM_001037320	sorbitol dehydrogenase (SORD), mRNA.	1	Meat	11282978
NM_001037444	histone deacetylase 1 (HDAC1), mRNA.	3	Meat	19397516
NM_001037447	transmembrane protein 143 (TMEM143), mRNA.	1	Meat	11282978
NM_001037457	ATP citrate lyase (ACLY), mRNA.	2	Meat	19397516
NM_001037474	trafficking protein particle complex 9 (TRAPPC9), mRNA.	4	Meat	11282978
NM_001037476	zinc finger and BTB domain containing 16 (ZBTB16), mRNA.	2	Meat	11282978
NM_001038032	tubulin folding cofactor E (TBCE), mRNA.	3	Meat	9265649
NM_001038061	ubiquitin interaction motif containing 1 (UIMC1), transcript variant 1, mRNA.	1	Meat	11282978
NM_001038107	ligase III, DNA, ATP-dependent (LIG3), nuclear gene encoding mitochondrial protein, mRNA.	4	Meat	11282978
NM_001038121	chromosome 10 open reading frame 27 ortholog (SPATIAL), mRNA.	2	Meat	11282978
NM_001038126	solute carrier family 43, member 3 (SLC43A3), mRNA.	6	Meat	11282978
NM_001038145	solute carrier family 25 (mitochondrial carrier; phosphate carrier), member 25 (SLC25A25), nuclear gene encoding mitochondrial protein, mRNA.	2	Meat	11282978
NM_001038198	FEZ family zinc finger 2 (FEZF2), mRNA.	1	Milk	16611727
NM_001038533	coagulation factor II (thrombin) receptor-like 2 (F2RL2), mRNA.	1	Meat	11282978
NM_001038548	propionyl Coenzyme A carboxylase, beta polypeptide (PCCB), nuclear gene encoding mitochondrial protein, mRNA.	2	Meat	19397516
NM_001038568	G protein-coupled receptor 84 (GPR84), mRNA.	4	Meat	11282978
NM_001038571	G protein-coupled receptor 61 (GPR61), mRNA.	3	Meat	11282978
NM_001038674	lipopolysaccharide binding protein (LBP), mRNA.	6	Milk, disease resistance	14594231
NM_001039177	lectin, galactoside-binding, soluble, 9 (LGALS9), transcript variant 1, mRNA.	2	Meat	11282978
NM_001039726	prolactin receptor (PRLR), transcript variant 2, mRNA.	4	Meat, milk	19397516
NM_001040470	haptoglobin (HP), mRNA.	1	Milk	14960809
NM_001040478	myogenic differentiation 1 (MYOD1), mRNA.	2	Meat	19397516
NM_001040480	proteasome (prosome, macropain) subunit, beta type, 8 (large multifunctional peptidase 7) (PSMB8), mRNA.	1	Meat	19397516
NM_001040484	urotensin 2 receptor (UTS2R), mRNA.	5	Meat	19727437
NM_001040486	solute carrier family 38, member 3 (SLC38A3), mRNA.	1	Meat	11282978
NM_001040499	adiponectin receptor 2 (ADIPOR2), mRNA.	2	Meat	11282978
NM_001040517	troponin I type 3 (cardiac) (TNNI3), mRNA.	1	Meat	19397516
NM_001040532	MHC class I heavy chain (BOLA), transcript variant 2, mRNA.	8	Meat	19397516
NM_001040533	thyroid hormone responsive (SPOT14 homolog, rat) (THRSP), mRNA.	4	Milk	16988111
NM_001040542	inositol hexakisphosphate kinase 3 (IP6K3), mRNA.	7	Meat	11282978
NM_001040570	myelin associated glycoprotein (MAG), mRNA.	1	Meat	11282978
NM_001040597	COMM domain containing 4 (COMMD4), mRNA.	1	Meat	11282978
NM_001045879	protein disulfide isomerase family A, member 4 (PDIA4), mRNA.	1	Meat	11282978
NM_001045889	carnitine palmitoyltransferase 2 (CPT2), nuclear gene encoding mitochondrial protein, mRNA.	3	Meat	19397516
NM_001045931	neurochondrin (NCDN), mRNA.	4	Meat	11282978
NM_001045962	proteasome (prosome, macropain) subunit, alpha type, 6 (PSMA6), mRNA.	1	Meat	19397516
NM_001045967	guanine nucleotide binding protein-like 2 (nucleolar) (GNL2), mRNA.	4	Meat	11282978
NM_001045989	makorin ring finger protein 2 (MKRN2), mRNA.	1	Meat	11282978
NM_001046008	peroxisomal membrane protein 2, 22kDa (PXMP2), mRNA.	3	Meat	19397516
NM_001046030	tuftelin interacting protein 11 (TFIP11), mRNA.	2	Meat	11282978
NM_001046069	lecithin-cholesterol acyltransferase (LCAT), mRNA.	1	Meat	19397516
NM_001046074	v-myc myelocytomatosis viral oncogene homolog (avian) (MYC), mRNA.	4	Meat	2108842
NM_001046089	hepatocyte growth factor-regulated tyrosine kinase substrate (HGS), mRNA.	2	Meat	11282978
NM_001046113	myocyte enhancer factor 2C (MEF2C), mRNA.	1	Meat	19397516
NM_001046210	interleukin 1 receptor, type II (IL1R2), mRNA.	2	Milk	16213746
NM_001046219	solute carrier family 5 (sodium-dependent vitamin transporter), member 6 (SLC5A6), mRNA.	1	Meat	11282978
NM_001046284	vacuolar protein sorting 33 homolog B (yeast) (VPS33B), mRNA.	1	Meat	11282978
NM_001046285	complement component 8, alpha polypeptide (C8A), mRNA.	2	Meat	11282978
NM_001046291	MUS81 endonuclease homolog (S. cerevisiae) (MUS81), mRNA.	1	Meat	11282978
NM_001046312	polycystic kidney disease 2 (autosomal dominant) (PKD2), mRNA.	4	Milk	15998908
NM_001046350	PBX/knotted 1 homeobox 1 (PKNOX1), mRNA.	1	Meat	11282978
NM_001046473	paraneoplastic antigen MA2 (PNMA2), mRNA.	1	Meat	11282978
NM_001046502	solute carrier family 22 (organic cation/carnitine transporter), member 5 (SLC22A5), mRNA.	1	Meat	11282978
NM_001046527	SYS1 Golgi-localized integral membrane protein homolog (S. cerevisiae) (SYS1), mRNA.	3	Meat	11282978
NM_001075120	lipoprotein lipase (LPL), mRNA.	2	Meat	19397516
NM_001075126	collagen, type VI, alpha 2 (COL6A2), mRNA.	1	Meat	19397516
NM_001075132	3-hydroxymethyl-3-methylglutaryl-Coenzyme A lyase (HMGCL), nuclear gene encoding mitochondrial protein, mRNA.	2	Meat	19727437
NM_001075134	glycine C-acetyltransferase (2-amino-3-ketobutyrate coenzyme A ligase) (GCAT), nuclear gene encoding mitochondrial protein, mRNA.	1	Meat	8307963
NM_001075161	RanBP-type and C3HC4-type zinc finger containing 1 (RBCK1), mRNA.	2	Meat	11282978
NM_001075186	amyloid beta (A4) precursor protein-binding, family B, member 1 (Fe65) (APBB1), mRNA.	1	Meat	11420620
NM_001075206	NG37 protein (G7C), mRNA.	8	Meat	11282978
NM_001075215	tropomodulin 4 (muscle) (TMOD4), mRNA.	1	Meat	19397516
NM_001075237	dihydrodipicolinate synthase-like, mitochondrial (DHDPSL), nuclear gene encoding mitochondrial protein, mRNA.	1	Meat	11282978
NM_001075244	sarcoglycan, gamma (35kDa dystrophin-associated glycoprotein) (SGCG), mRNA.	1	Meat	19397516
NM_001075249	prostaglandin reductase 2 (PTGR2), mRNA.	1	Meat	11282978
NM_001075264	ADP-ribosylation factor GTPase activating protein 3 (ARFGAP3), mRNA.	5	Meat	11282978
NM_001075265	pre-B-cell leukemia homeobox interacting protein 1 (PBXIP1), mRNA.	1	Meat	11282978
NM_001075282	dihydrolipoamide S-succinyltransferase (E2 component of 2-oxo-glutarate complex) (DLST), mRNA.	2	Meat	3115829
NM_001075290	minichromosome maintenance complex component 5 (MCM5), mRNA.	2	Meat	11282978
NM_001075298	p30 DBC protein (KIAA1967), mRNA.	1	Meat	11282978
NM_001075315	transforming growth factor beta regulator 1 (TBRG1), mRNA.	1	Meat	11282978
NM_001075320	T-cell immunoglobulin and mucin domain containing 4 (TIMD4), mRNA.	4	Meat	11282978
NM_001075322	cytochrome P450, family 4, subfamily F, polypeptide 2 (CYP4F2), mRNA.	4	Meat	11282978
NM_001075339	jumonji domain containing 5 (JMJD5), mRNA.	2	Meat	11282978
NM_001075357	WD repeat and SOCS box-containing 2 (WSB2), mRNA.	1	Meat	11282978
NM_001075359	actin related protein 2/3 complex, subunit 1A, 41kDa (ARPC1A), mRNA.	1	Meat	11282978
NM_001075366	HLA-B associated transcript 3 (BAT3), mRNA.	5	Meat	11282978
NM_001075367	aldehyde dehydrogenase 2 family (mitochondrial) (ALDH2), nuclear gene encoding mitochondrial protein, mRNA.	1	Meat	19397516
NM_001075387	NFKB inhibitor interacting Ras-like 2 (NKIRAS2), mRNA.	1	Meat	11282978
NM_001075403	colony stimulating factor 1 receptor (CSF1R), mRNA.	4	Meat	1385298
NM_001075416	cathepsin F (CTSF), mRNA.	2	Meat	19397516
NM_001075423	2,4-dienoyl CoA reductase 1, mitochondrial (DECR1), nuclear gene encoding mitochondrial protein, mRNA.	2	Meat, growth	19393038
NM_001075441	SV2 related protein homolog (rat) (SVOP), mRNA.	1	Meat	9801366
NM_001075475	ADAM metallopeptidase domain 19 (meltrin beta) (ADAM19), mRNA.	4	Meat	11282978
NM_001075526	ATP-binding cassette, sub-family B (MDR/TAP), member 8 (ABCB8), nuclear gene encoding mitochondrial protein, mRNA.	2	Meat	11282978
NM_001075551	acyl-Coenzyme A dehydrogenase family, member 8 (ACAD8), nuclear gene encoding mitochondrial protein, mRNA.	1	Meat, growth	17498629
NM_001075552	phosphoinositide-3-kinase interacting protein 1 (PIK3IP1), mRNA.	1	Meat	11282978
NM_001075570	FYVE, RhoGEF and PH domain containing 2 (FGD2), mRNA.	3	Meat	11282978
NM_001075591	aconitase 1, soluble (ACO1), mRNA.	1	Meat	19397516
NM_001075600	exocyst complex component 3 (EXOC3), mRNA.	1	Meat	11282978
NM_001075605	HLA-B associated transcript 5 (BAT5), mRNA.	3	Meat	11282978
NM_001075626	aldehyde dehydrogenase 8 family, member A1 (ALDH8A1), mRNA.	1	Meat	11282978
NM_001075628	endoplasmic reticulum aminopeptidase 2 (ERAP2), mRNA.	5	Meat	11282978
NM_001075650	acyl-CoA synthetase long-chain family member 5 (ACSL5), mRNA.	1	Meat	19727437
NM_001075653	asparagine synthetase (ASNS), mRNA.	2	Meat	11282978
NM_001075703	GH3 domain containing (GHDC), mRNA.	2	Meat	11282978
NM_001075716	Hermansky-Pudlak syndrome 1 (HPS1), mRNA.	2	Meat	11282978
NM_001075719	similar to C-terminal binding protein 1 (LOC515578), mRNA.	1	Meat	11282978
NM_001075730	stimulated by retinoic acid gene 6 homolog (mouse) (STRA6), mRNA.	2	Meat	11282978
NM_001075741	G protein-coupled receptor, family C, group 5, member B (GPRC5B), mRNA.	3	Meat	11282978
NM_001075768	kinesin light chain 2 (KLC2), mRNA.	1	Meat	11282978
NM_001075778	G patch domain containing 1 (GPATCH1), mRNA.	3	Meat	11282978
NM_001075779	delta-like 4 (Drosophila) (DLL4), mRNA.	1	Meat	11282978
NM_001075818	ataxin 2-binding protein 1 (FOX1), mRNA.	3	Meat	11282978
NM_001075839	Mov10, Moloney leukemia virus 10, homolog (mouse) (MOV10), mRNA.	1	Meat	11282978
NM_001075847	phosphatidylinositol-4-phosphate 5-kinase-like 1 (PIP5KL1), mRNA.	1	Meat	11282978
NM_001075853	pyruvate dehydrogenase kinase, isozyme 2 (PDK2), transcript variant 2, mRNA.	4	Meat	19397516
NM_001075877	malic enzyme 3, NADP(+)-dependent, mitochondrial (ME3), nuclear gene encoding mitochondrial protein, mRNA.	3	Meat	19397516
NM_001075891	dicarbonyl/L-xylulose reductase (DCXR), mRNA.	1	Meat	11282978
NM_001075893	acyl-Coenzyme A dehydrogenase family, member 11 (ACAD11), mRNA.	2	Meat	11282978
NM_001075903	coronin 7 (CORO7), mRNA.	4	Meat	11282978
NM_001075919	XPA binding protein 2 (XAB2), mRNA.	3	Meat	11282978
NM_001075924	syndecan 1 (SDC1), mRNA.	2	Meat	19397516
NM_001075940	glutaminyl-peptide cyclotransferase-like (QPCTL), mRNA.	1	Meat	11282978
NM_001075987	tropomodulin 3 (ubiquitous) (TMOD3), mRNA.	1	Meat	19397516
NM_001075995	guanylate binding protein family, member 6 (GBP6), mRNA.	1	Meat	11282978
NM_001075997	NudC domain containing 3 (NUDCD3), mRNA.	1	Meat	11282978
NM_001076012	discoidin domain receptor tyrosine kinase 1 (DDR1), mRNA.	6	Meat	11282978
NM_001076042	hypothetical protein LOC534917 (KIAA0406), mRNA.	1	Meat	11282978
NM_001076053	hypothetical protein LOC535315 (FAM73B), mRNA.	2	Meat	11282978
NM_001076157	actinin, alpha 3 (ACTN3), mRNA.	3	Meat	19397516
NM_001076194	lymphocyte antigen 6 complex, locus G6F (LY6G6F), mRNA.	4	Meat	11282978
NM_001076213	zinc finger protein 45 (ZNF45), mRNA.	2	Meat	11282978
NM_001076261	ganglioside-induced differentiation-associated protein 1-like 1 (GDAP1L1), mRNA.	5	Meat	11282978
NM_001076272	zinc finger protein-like 1 (ZFPL1), mRNA.	2	Meat	11282978
NM_001076283	pleckstrin homology domain containing, family O member 2 (PLEKHO2), mRNA.	2	Meat	11282978
NM_001076313	isocitrate dehydrogenase 3 (NAD+) gamma (IDH3G), nuclear gene encoding mitochondrial protein, mRNA.	2	Meat	11282978
NM_001076344	coiled-coil domain containing 130 (CCDC130), mRNA.	1	Meat	11282978
NM_001076351	ketohexokinase (fructokinase) (KHK), mRNA.	4	Meat	11282978
NM_001076368	Hermansky-Pudlak syndrome 4 (HPS4), mRNA.	2	Meat	11282978
NM_001076401	gamma-glutamyltransferase 7 (GGT7), mRNA.	4	Meat	11282978
NM_001076409	nuclear factor of kappa light polypeptide gene enhancer in B-cells 1 (NFKB1), mRNA.	3	Meat	19397516
NM_001076414	transmembrane BAX inhibitor motif containing 6 (TMBIM6), mRNA.	1	Meat	10737760
NM_001076453	solute carrier family 19 (folate transporter), member 1 (SLC19A1), mRNA.	1	Meat	11282978
NM_001076478	proteasome (prosome, macropain) inhibitor subunit 1 (PI31) (PSMF1), mRNA.	1	Meat	11282978
NM_001076494	chromosome 8 open reading frame 13 ortholog (C8H8orf13), mRNA.	2	Meat	11282978
NM_001076527	urocortin 3 (stresscopin) (UCN3), mRNA.	2	Meat	19727437
NM_001076547	patatin-like phospholipase domain containing 6 (PNPLA6), mRNA.	3	Meat	11282978
NM_001076799	nitric oxide synthase 2, inducible (NOS2), mRNA.	2	Meat	7536776
NM_001076831	collagen, type III, alpha 1 (COL3A1), mRNA.	1	Meat	19397516
NM_001076896	transcription factor B1, mitochondrial (TFB1M), nuclear gene encoding mitochondrial protein, transcript variant 2, mRNA.	1	Meat	19727437
NM_001076903	phosphoglucomutase 1 (PGM1), mRNA.	1	Meat	19397516
NM_001076918	Toll-like receptor 10 (TLR10), mRNA.	1	Milk, disease resistance	16095720
NM_001076936	acyl-Coenzyme A dehydrogenase, long chain (ACADL), nuclear gene encoding mitochondrial protein, mRNA.	2	Meat	19397516
NM_001076969	MIS12, MIND kinetochore complex component, homolog (S. pombe) (MIS12), mRNA.	1	Meat	11282978
NM_001076971	leucine rich repeat neuronal 2 (LRRN2), mRNA.	1	Meat	11282978
NM_001076972	EGFR-coamplified and overexpressed protein (ECOP), mRNA.	2	Meat	11282978
NM_001076975	interleukin 10 receptor, beta (IL10RB), mRNA.	4	Meat	11282978
NM_001076979	UDP-GlcNAc:betaGal beta-1,3-N-acetylglucosaminyltransferase 5 (B3GNT5), mRNA.	1	Meat	11282978
NM_001077014	granulin (GRN), mRNA.	6	Meat	11282978
NM_001077046	perilipin 3 (PLIN3), mRNA.	2	Meat	11282978
NM_001077066	G protein-coupled receptor 161 (GPR161), mRNA.	2	Meat	11282978
NM_001077071	pyruvate dehydrogenase (lipoamide) alpha 2 (PDHA2), mRNA.	1	Meat	19397516
NM_001077111	caspase recruitment domain family, member 9 (CARD9), mRNA.	1	Meat	11282978
NM_001077125	kelch-like 12 (Drosophila) (KLHL12), mRNA.	1	Meat	11282978
NM_001077831	cytochrome c oxidase subunit VIa polypeptide 1 (COX6A1), nuclear gene encoding mitochondrial protein, mRNA.	1	Meat	1720401
NM_001077832	calcium channel, voltage-dependent, gamma subunit 2 (CACNG2), mRNA.	1	Meat	19397516
NM_001077835	cathepsin Z (CTSZ), mRNA.	3	Meat	19397516
NM_001077840	caspase 3, apoptosis-related cysteine peptidase (CASP3), mRNA.	2	Milk	15261689
NM_001077842	coagulation factor C homolog, cochlin (Limulus polyphemus) (COCH), mRNA.	1	Meat	11282978
NM_001077855	protein kinase C, delta (PRKCD), mRNA.	1	Fecundity	12193405
NM_001077866	ribosomal protein L15 (RPL15), mRNA.	3	Meat	11282978
NM_001077877	calsequestrin 1 (fast-twitch, skeletal muscle) (CASQ1), nuclear gene encoding mitochondrial protein, mRNA.	3	Meat	19397516
NM_001077885	transcription factor 12 (TCF12), mRNA.	2	Meat	19397516
NM_001079585	solute carrier family 46 (folate transporter), member 1 (SLC46A1), mRNA.	1	Meat	11282978
NM_001079632	methylmalonic aciduria (cobalamin deficiency) cblB type (MMAB), nuclear gene encoding mitochondrial protein, mRNA.	2	Meat	11282978
NM_001080215	silver homolog (mouse) (SILV), mRNA.	3	Meat	1478275
NM_001080216	oviductal glycoprotein 1, 120kDa (OVGP1), mRNA.	2	Meat	7836450
NM_001080220	lipase, hormone-sensitive (LIPE), mRNA.	5	Meat	19727437
NM_001080237	peroxisomal biogenesis factor 14 (PEX14), mRNA.	1	Meat	11282978
NM_001080238	rhomboid domain containing 3 (RHBDD3), mRNA.	3	Meat	11282978
NM_001080242	v-rel reticuloendotheliosis viral oncogene homolog A (avian) (RELA), mRNA.	1	Milk	15809308
NM_001080247	JNK1/MAPK8-associated membrane protein (JKAMP), mRNA.	1	Meat	11282978
NM_001080248	SMYD family member 5 (SMYD5), mRNA.	4	Meat	11282978
NM_001080256	solute carrier family 2 (facilitated glucose transporter), member 6 (SLC2A6), mRNA.	4	Meat	11282978
NM_001080275	asparagine-linked glycosylation 13 homolog (S. cerevisiae) (ALG13), mRNA.	1	Meat	11282978
NM_001080292	short chain dehydrogenase/reductase family 42E, member 1 (SDR42E1), mRNA.	1	Meat	11282978
NM_001080299	ephrin-B1 (EFNB1), mRNA.	2	Meat	11282978
NM_001080302	Rap guanine nucleotide exchange factor (GEF) 3 (RAPGEF3), mRNA.	2	Meat	11282978
NM_001080308	ubiquitin specific peptidase 11 (USP11), mRNA.	5	Meat	11282978
NM_001080318	peptidase D (PEPD), mRNA.	2	Meat	11282978
NM_001080322	terminal uridylyl transferase 1, U6 snRNA-specific (TUT1), mRNA.	1	Meat	11282978
NM_001080358	teratocarcinoma-derived growth factor 1 (TDGF1), mRNA.	1	Meat	19393038
NM_001080366	praja ring finger 1 (PJA1), mRNA.	1	Meat	11282978
NM_001080730	mitochondrial ribosomal protein L39 (MRPL39), nuclear gene encoding mitochondrial protein, mRNA.	3	Meat	19727437
NM_001080902	odorant response abnormal 4 (LOC507724), mRNA.	1	Meat	11282978
NM_001080908	carbonic anhydrase VB, mitochondrial (CA5B), nuclear gene encoding mitochondrial protein, mRNA.	6	Meat	11282978
NM_001080911	signal-regulatory protein beta 1 (SIRPB1), mRNA.	19	Meat	11282978
NM_001080919	sulfotransferase family, cytosolic, 1C, member 2 (SULT1C2), mRNA.	3	Meat	11282978
NM_001081514	GATS protein-like 3 (GATSL3), mRNA.	3	Meat	11282978
NM_001081575	desmin (DES), mRNA.	1	Meat	19397516
NM_001081729	DEAD (Asp-Glu-Ala-Asp) box polypeptide 49 (DDX49), mRNA.	1	Meat	11282978
NM_001081730	glypican 6 (GPC6), mRNA.	1	Meat	19397516
NM_001083388	collagen, type XVIII, alpha 1 (COL18A1), mRNA.	17	Meat	19397516
NM_001083451	RAR-related orphan receptor C (RORC), mRNA.	3	Meat	12477932
NM_001083509	propionyl Coenzyme A carboxylase, alpha polypeptide (PCCA), nuclear gene encoding mitochondrial protein, mRNA.	4	Meat	19397516
NM_001083636	peroxisome proliferator-activated receptor delta (PPARD), mRNA.	3	Meat	19397516
NM_001083638	myocyte enhancer factor 2A (MEF2A), mRNA.	2	Meat	19397516
NM_001083719	myosin light chain kinase 2 (MYLK2), mRNA.	1	Meat	19397516
NM_001098068	chemokine (C-C motif) receptor 9 (CCR9), mRNA.	3	Meat	11282978
NM_001098072	nebulin-related anchoring protein (NRAP), mRNA.	4	Meat	19397516
NM_001098077	transmembrane 9 superfamily protein member 4 (TM9SF4), mRNA.	1	Meat	11282978
NM_001098079	ribulose-5-phosphate-3-epimerase (RPE), mRNA.	1	Meat	11282978
NM_001098146	zinc finger protein 2 homolog (mouse) (ZFP2), mRNA.	1	Meat	11282978
NM_001098719	ankyrin repeat domain 13C (ANKRD13C), mRNA.	2	Meat	11282978
NM_001098901	cytoskeleton associated protein 2-like (CKAP2L), mRNA.	3	Meat	11282978
NM_001099053	lysyl oxidase-like 2 (LOXL2), mRNA.	2	Meat	19397516
NM_001099381	galactokinase 1 (GALK1), mRNA.	5	Meat	11282978
NM_001100296	glycerol-3-phosphate dehydrogenase 2 (mitochondrial) (GPD2), nuclear gene encoding mitochondrial protein, mRNA.	4	Meat	19397516
NM_001100371	low density lipoprotein receptor-related protein 10 (LRP10), mRNA.	3	Meat	11282978
NM_001100382	fucokinase (FUK), mRNA.	7	Meat	11282978
NM_001101046	pyruvate dehydrogenase (lipoamide) alpha 1 (PDHA1), nuclear gene encoding mitochondrial protein, mRNA.	7	Meat	19397516
NM_001101061	ADAMTS-like 4 (ADAMTSL4), mRNA.	5	Meat	11282978
NM_001101073	dolichyl-diphosphooligosaccharide-protein glycosyltransferase (DDOST), mRNA.	1	Meat	11282978
NM_001101080	ADAM metallopeptidase with thrombospondin type 1 motif, 1 (ADAMTS1), mRNA.	6	Meat	19397516
NM_001101126	mitochondrial rRNA methyltransferase 1 homolog (S. cerevisiae) (MRM1), nuclear gene encoding mitochondrial protein, mRNA.	5	Meat	11282978
NM_001101141	glycerophosphodiester phosphodiesterase domain containing 5 (GDPD5), mRNA.	3	Meat	11282978
NM_001101142	kelch-like ECH-associated protein 1 (KEAP1), mRNA.	1	Meat	11282978
NM_001101149	procollagen-lysine, 2-oxoglutarate 5-dioxygenase 2 (PLOD2), mRNA.	1	Meat	19397516
NM_001101153	zinc finger protein 274 (ZNF274), mRNA.	1	Meat	11282978
NM_001101156	peripheral myelin protein 22 (PMP22), mRNA.	1	Meat	19397516
NM_001101176	collagen, type VIII, alpha 1 (COL8A1), mRNA.	1	Meat	19397516
NM_001101183	transforming growth factor, beta 3 (TGFB3), mRNA.	2	Meat	19397516
NM_001101285	interleukin 8 receptor, beta (IL8RB), mRNA.	4	Milk	17727952
NM_001101299	glycogen synthase 1 (muscle) (GYS1), mRNA.	3	Meat	19397516
NM_001101835	myosin, heavy chain 3, skeletal muscle, embryonic (MYH3), mRNA.	1	Meat	19397516
NM_001101839	thrombospondin 3 (THBS3), mRNA.	3	Meat	19397516
NM_001101898	inter-alpha (globulin) inhibitor H3 (ITIH3), mRNA.	2	Meat	7504674
NM_001101934	pyruvate dehydrogenase kinase, isozyme 3 (PDK3), mRNA.	1	Meat	19397516
NM_001102066	cadherin 15, M-cadherin (myotubule) (CDH15), mRNA.	8	Meat	19397516
NM_001102085	myelin expression factor 2 (MYEF2), mRNA.	6	Meat	19397516
NM_001102530	excision repair cross-complementing rodent repair deficiency, complementation group 6-like (ERCC6L), mRNA.	2	Meat	11282978
NM_001103086	calpain 2, (m/II) large subunit (CAPN2), mRNA.	3	Meat	19397516
NM_001103107	ubiquitin associated protein 2-like (UBAP2L), mRNA.	6	Meat	11282978
NM_001103269	solute carrier family 29 (nucleoside transporters), member 2 (SLC29A2), mRNA.	10	Meat	18349250
NM_001103287	zinc finger protein 64 homolog (mouse) (ZFP64), mRNA.	6	Meat	11282978
NM_001103317	excision repair cross-complementing rodent repair deficiency, complementation group 2 (ERCC2), mRNA.	2	Meat	11282978
NM_001104995	gap junction protein, beta 3, 31kDa (GJB3), mRNA.	1	Meat	11282978
NM_001105212	kinesin family member 17 (KIF17), mRNA.	5	Meat	11282978
NM_001105259	tetratricopeptide repeat domain 38 (TTC38), mRNA.	1	Meat	11282978
NM_001105330	chymotrypsinogen B1 (CTRB1), mRNA.	1	Meat	19397516
NM_001105403	intraflagellar transport 57 homolog (Chlamydomonas) (IFT57), mRNA.	2	Meat	11282978
NM_001105425	Fanconi anemia, complementation group F (FANCF), mRNA.	1	Meat	11282978
NM_001105433	collagen, type XIII, alpha 1 (COL13A1), mRNA.	4	Meat	19397516
NM_001105452	peptidyl arginine deiminase, type II (PADI2), mRNA.	1	Meat	11282978
NM_001105483	MYST histone acetyltransferase 1 (MYST1), mRNA.	1	Meat	19397516
NM_001105646	aldehyde dehydrogenase 4 family, member A1 (ALDH4A1), nuclear gene encoding mitochondrial protein, mRNA.	5	Meat	19727437
NM_001110070	cathepsin W (CTSW), mRNA.	1	Meat	19397516
NM_001110181	excision repair cross-complementing rodent repair deficiency, complementation group 8 (ERCC8), mRNA.	2	Meat	11282978
NM_001110532	BCL2-associated athanogene 4 (BAG4), mRNA.	4	Meat	11282978
NM_001110785	interleukin 6 receptor (IL6R), mRNA.	1	Meat	19397516
NM_001111103	polymerase I and transcript release factor (PTRF), transcript variant 2, mRNA.	4	Meat	11282978
NM_001113227	engulfment and cell motility 1 (ELMO1), transcript variant 1, mRNA.	1	Meat	11282978
NM_001113243	coronin, actin binding protein, 1B (CORO1B), mRNA.	2	Meat	11282978
NM_001113245	TRAF3 interacting protein 3 (TRAF3IP3), transcript variant 1, mRNA.	3	Meat	11282978
NM_001113250	hypothetical LOC510927 (LOC510927), mRNA.	2	Meat	11282978
NM_001113256	FK506 binding protein 2, 13kDa (FKBP2), transcript variant 1, mRNA.	1	Meat	11282978
NM_001113261	protein tyrosine phosphatase, receptor type, R (PTPRR), transcript variant 2, mRNA.	6	Meat	11282978
NM_001113302	sterol regulatory element binding transcription factor 1 (SREBF1), mRNA.	9	Meat, milk	19397516
NM_001113321	diazepam binding inhibitor (GABA receptor modulator, acyl-Coenzyme A binding protein) (DBI), mRNA.	2	Meat	19397516
NM_001113572	general transcription factor IIIA (GTF3A), mRNA.	13	Meat	11282978
NM_001114657	JMJD7-PLA2G4B readthrough (JMJD7-PLA2G4B), mRNA.	1	Meat	11282978
NM_001130761	defensin, beta 5 (DEFB5), mRNA.	4	Milk	14715566
NM_001130766	RAD54-like (S. cerevisiae) (RAD54L), mRNA.	1	Meat	11282978
NM_001143865	collagen, type VI, alpha 1 (COL6A1), mRNA.	5	Meat	19397516
NM_001145035	hypothetical protein LOC100270684 (LOC100270684), mRNA.	6	Meat	11282978
NM_001145202	hypothetical protein LOC100270756 (LOC100270756), mRNA.	1	Meat	11282978
NM_001160157	polymerase (DNA directed) sigma (POLS), mRNA.	8	Meat	11282978
NM_001162419	protein kinase, AMP-activated, gamma 3 non-catalytic subunit (PRKAG3), transcript variant 2, mRNA.	1	Meat	19397516
NM_001163929	acetoacetyl-CoA synthetase (AACS), mRNA.	2	Meat	11282978
NM_001163938	hypothetical protein LOC531984 (FAM86A), mRNA.	5	Meat	11282978
NM_001164022	CREB binding protein (CREBBP), mRNA.	8	Meat	19397516
NM_001164031	G protein-coupled receptor 180 (GPR180), mRNA.	4	Meat	11282978
NM_001164670	myotubularin related protein 15 (MTMR15), mRNA.	8	Meat	11282978
NM_001166068	transforming growth factor, beta 1 (TGFB1), mRNA.	4	Meat, Fecundity	19397516
NM_001166297	molybdenum cofactor synthesis 1 (MOCS1), transcript variant a, mRNA.	5	Meat	11282978
NM_001166500	integrin, alpha 5 (fibronectin receptor, alpha polypeptide) (ITGA5), mRNA.	3	Meat	12016516
NM_001166511	collagen, type IV, alpha 1 (COL4A1), mRNA.	2	Meat	19397516
NM_001166515	ADAM metallopeptidase with thrombospondin type 1 motif, 5 (ADAMTS5), mRNA.	5	Meat	19397516
NM_001166517	cartilage oligomeric matrix protein (COMP), mRNA.	4	Meat	19397516
NM_001166528	uncoupling protein 1 (mitochondrial, proton carrier) (UCP1), nuclear gene encoding mitochondrial protein, mRNA.	4	Meat	19397516
NM_001166614	radial spoke head 10 homolog B (Chlamydomonas) (RSPH10B), mRNA.	4	Meat	11282978
NM_001166616	complement component 5 (C5), mRNA.	3	Milk	10821569
NM_173882	serpin peptidase inhibitor, clade A (alpha-1 antiproteinase, antitrypsin), member 1 (SERPINA1), mRNA.	1	Meat	19397516
NM_173883	thyroglobulin (TG), mRNA.	9	Meat, growth	19397516
NM_173890	anti-Mullerian hormone (AMH), mRNA.	3	Meat	3754790
NM_173908	D-aspartate oxidase (DDO), mRNA.	1	Meat	1601857
NM_173913	glucosidase, alpha; acid (GAA), mRNA.	2	Meat	19397516
NM_173923	interleukin 6 (interferon, beta 2) (IL6), mRNA.	1	Meat	19397516
NM_173925	interleukin 8 (IL8), mRNA.	1	Meat	8737490
NM_173926	insulin (INS), mRNA.	2	Meat, growth	19397516
NM_173928	leptin (LEP), mRNA.	1	Meat, milk, growth	19397516
NM_173932	lysyl oxidase (LOX), mRNA.	2	Meat	19397516
NM_173933	lactoperoxidase (LPO), mRNA.	2	Milk	2050150
NM_173934	lumican (LUM), mRNA.	2	Meat	19397516
NM_173939	methylmalonyl Coenzyme A mutase (MUT), nuclear gene encoding mitochondrial protein, mRNA.	1	Meat	19397516
NM_173951	plasminogen (PLG), mRNA.	4	Meat	3356193
NM_173969	vimentin (VIM), mRNA.	1	Meat	19397516
NM_173980	perilipin 2 (PLIN2), mRNA.	2	Meat	10629799
NM_173983	agouti related protein homolog (mouse) (AGRP), mRNA.	1	Meat	19397516
NM_173984	alpha-2-HS-glycoprotein (AHSG), mRNA.	2	Meat	19397516
NM_173991	apolipoprotein E (APOE), mRNA.	4	Meat	19397516
NM_173993	aryl hydrocarbon receptor nuclear translocator (ARNT), mRNA.	1	Meat	11282978
NM_173995	attractin (ATRN), mRNA.	6	Meat	19397516
NM_174018	cystic fibrosis transmembrane conductance regulator (ATP-binding cassette sub-family C, member 7) (CFTR), mRNA.	4	Meat	19397516
NM_174031	cathepsin B (CTSB), mRNA.	1	Meat	19397516
NM_174034	cytochrome b-245, alpha polypeptide (CYBA), mRNA.	2	Milk	9665285
NM_174042	dopamine receptor D1 (DRD1), mRNA.	1	Meat	9406867
NM_174053	fibrillin 1 (FBN1), mRNA.	1	Meat	19397516
NM_174056	fibroblast growth factor 2 (basic) (FGF2), mRNA.	1	Growth, fecundity	2425435
NM_174058	fibromodulin (FMOD), mRNA.	3	Meat	19397516
NM_174061	follicle stimulating hormone receptor (FSHR), mRNA.	2	Meat	7826612
NM_174100	lactate dehydrogenase B (LDHB), mRNA.	1	Meat	19397516
NM_174108	melanocortin 1 receptor (alpha melanocyte stimulating hormone receptor) (MC1R), mRNA.	2	Meat, milk	19397516
NM_174110	melanocortin 4 receptor (MC4R), mRNA.	1	Meat, growth	19397516
NM_174115	mucin 1, cell surface associated (MUC1), mRNA.	5	Milk	8747930
NM_174117	myosin, heavy chain 1, skeletal muscle, adult (MYH1), mRNA.	1	Meat	19397516
NM_174129	5'-nucleotidase, ecto (CD73) (NT5E), mRNA.	2	Meat	8340354
NM_174132	oxidized low density lipoprotein (lectin-like) receptor 1 (OLR1), mRNA.	1	Milk	9052782
NM_174134	oxytocin receptor (OXTR), mRNA.	1	Fecundity	8534370
NM_174137	serpin peptidase inhibitor, clade E (nexin, plasminogen activator inhibitor type 1), member 1 (SERPINE1), mRNA.	3	Meat	1696269
NM_174140	serpin peptidase inhibitor, clade F (alpha-2 antiplasmin, pigment epithelium derived factor), member 1 (SERPINF1), mRNA.	1	Growth	7592790
NM_174142	phytanoyl-CoA 2-hydroxylase (PHYH), mRNA.	6	Meat	19397516
NM_174148	procollagen-lysine 1, 2-oxoglutarate 5-dioxygenase 1 (PLOD1), mRNA.	1	Meat	11282978
NM_174151	proopiomelanocortin (POMC), mRNA.	2	Meat, growth	19397516
NM_174161	prosaposin (PSAP), mRNA.	5	Meat	1554743
NM_174162	dystroglycan 1 (dystrophin-associated glycoprotein 1) (DAG1), mRNA.	5	Meat	19397516
NM_174166	retinol dehydrogenase 5 (11-cis/9-cis) (RDH5), mRNA.	1	Meat	19397516
NM_174187	secreted phosphoprotein 1 (SPP1), mRNA.	1	Milk	1414488
NM_174189	steroidogenic acute regulatory protein (STAR), nuclear gene encoding mitochondrial protein, mRNA.	1	Fecundity	7488004
NM_174195	transcobalamin II; macrocytic anemia (TCN2), mRNA.	1	Meat	8547333
NM_174196	thrombospondin 1 (THBS1), mRNA.	2	Meat	19397516
NM_174197	toll-like receptor 2 (TLR2), mRNA.	6	Milk, disease resistance	12584610
NM_174198	toll-like receptor 4 (TLR4), mRNA.	5	Meat, Disease resistance	10835634
NM_174210	uncoupling protein 3 (mitochondrial, proton carrier) (UCP3), nuclear gene encoding mitochondrial protein, mRNA.	2	Meat, growth	19397516
NM_174212	UDP-glucose pyrophosphorylase 2 (UGP2), mRNA.	1	Meat	19397516
NM_174224	acetyl-coenzyme A carboxylase alpha (ACACA), mRNA.	3	Meat	19397516
NM_174225	actin, alpha 1, skeletal muscle (ACTA1), mRNA.	3	Growth	499690
NM_174231	adrenergic, beta-2-, receptor, surface (ADRB2), mRNA.	1	Meat	19397516
NM_174232	adrenergic, beta-3-, receptor (ADRB3), mRNA.	1	Meat	19397516
NM_174242	apolipoprotein A-I (APOA1), mRNA.	3	Meat	19397516
NM_174258	caldesmon 1 (CALD1), mRNA.	1	Meat	19397516
NM_174259	calpain 1, (mu/I) large subunit (CAPN1), mRNA.	2	Meat, Fecundity	19397516
NM_174267	CCAAT/enhancer binding protein (C/EBP), delta (CEBPD), mRNA.	2	Meat	19397516
NM_174272	cholinergic receptor, nicotinic, epsilon (CHRNE), mRNA.	9	Meat	19397516
NM_174273	cholinergic receptor, nicotinic, gamma (CHRNG), mRNA.	1	Meat	19397516
NM_174274	DnaJ (Hsp40) homolog, subfamily C, member 14 (DNAJC14), mRNA.	1	Meat	11282978
NM_174282	coatomer protein complex, subunit zeta 1 (COPZ1), mRNA.	1	Meat	8276893
NM_174284	cleavage and polyadenylation specific factor 3, 73kDa (CPSF3), mRNA.	1	Meat	8929409
NM_174285	cAMP responsive element binding protein 1 (CREB1), mRNA.	1	Meat	1309910
NM_174286	cAMP responsive element binding protein 3 (CREB3), mRNA.	1	Meat	11282978
NM_174294	casein kappa (CSN3), mRNA.	2	Milk, growth	1628650
NM_174299	chemokine (C-X-C motif) ligand 2 (CXCL2), mRNA.	1	Meat	9730606
NM_174314	fatty acid binding protein 4, adipocyte (FABP4), mRNA.	3	Meat, growth	19397516
NM_174352	insulin-like growth factor 2 receptor (IGF2R), mRNA.	13	Meat	19397516
NM_174353	inhibitor of kappa light polypeptide gene enhancer in B-cells, kinase beta (IKBKB), mRNA.	1	Meat	11282978
NM_174370	inositol 1,4,5-triphosphate receptor, type 3 (ITPR3), mRNA.	3	Meat	11282978
NM_174381	luteinizing hormone/choriogonadotropin receptor (LHCGR), mRNA.	1	Meat, milk, fecundity	8914080
NM_174401	neuropeptide Y receptor Y2 (NPY2R), mRNA.	1	Meat	19397516
NM_174403	nuclear receptor subfamily 5, group A, member 1 (NR5A1), mRNA.	1	Fecundity	1406703
NM_174407	opioid binding protein/cell adhesion molecule-like (OPCML), mRNA.	1	Meat	2721489
NM_174412	proprotein convertase subtilisin/kexin type 1 (PCSK1), mRNA.	2	Meat	19397516
NM_174428	polymerase (DNA directed), delta 2, regulatory subunit 50kDa (POLD2), mRNA.	2	Meat	8530069
NM_174457	seryl-tRNA synthetase 2, mitochondrial (SARS2), nuclear gene encoding mitochondrial protein, mRNA.	1	Meat	10764807
NM_174464	secreted protein, acidic, cysteine-rich (osteonectin) (SPARC), mRNA.	2	Meat	19397516
NM_174475	three prime repair exonuclease 1 (TREX1), mRNA.	4	Meat	10391904
NM_174480	tyrosinase-related protein 1 (TYRP1), mRNA.	1	Meat	12755816
NM_174489	very low density lipoprotein receptor (vldlr), mRNA.	2	Meat	19397516
NM_174495	activin A receptor, type IIB (ACVR2B), mRNA.	2	Meat	19397516
NM_174499	adrenergic, alpha-2A-, receptor (ADRA2A), mRNA.	7	Meat	19397516
NM_174508	butyrophilin, subfamily 1, member A1 (BTN1A1), mRNA.	5	Milk	2387867
NM_174510	cathelicidin 5 (CATHL5), mRNA.	1	Disease resistance	8706679
NM_174516	cholinergic receptor, nicotinic, beta 1 (muscle) (CHRNB1), mRNA.	1	Meat	19397516
NM_174521	coronin, actin binding protein, 1A (CORO1A), mRNA.	4	Meat	7758584
NM_174523	crystallin, beta A1 (CRYBA1), mRNA.	1	Fecundity	6527379
NM_174532	DnaJ (Hsp40) homolog, subfamily B, member 6 (DNAJB6), mRNA.	1	Meat	11282978
NM_174556	insulin-like growth factor binding protein 3 (IGFBP3), mRNA.	1	Meat, growth	19397516
NM_174557	insulin-like growth factor binding protein 4 (IGFBP4), mRNA.	1	Meat	19397516
NM_174560	phospholipase A2, group XV (PLA2G15), mRNA.	1	Meat	11282978
NM_174589	prostaglandin E receptor 4 (subtype EP4) (PTGER4), mRNA.	1	Meat	11282978
NM_174602	solute carrier family 2 (facilitated glucose transporter), member 1 (SLC2A1), mRNA.	3	Meat	19397516
NM_174606	solute carrier family 5 (sodium/glucose cotransporter), member 1 (SLC5A1), mRNA.	3	Meat	9550521
NM_174617	signal transducer and activator of transcription 5B (STAT5B), mRNA.	1	Meat	19397516
NM_174629	UQCRC1 protein (UQCRC1), mRNA.	1	Meat	19727437
NM_174631	ADAM metallopeptidase with thrombospondin type 1 motif, 2 (ADAMTS2), mRNA.	5	Meat	19397516
NM_174644	isocitrate dehydrogenase 3 (NAD+) alpha (IDH3A), nuclear gene encoding mitochondrial protein, mRNA.	1	Meat	215197
NM_174652	solute carrier family 11 (proton-coupled divalent metal ion transporters), member 1 (SLC11A1), mRNA.	3	Meat, milk	8908514
NM_174666	RAP1, GTP-GDP dissociation stimulator 1 (RAP1GDS1), mRNA.	1	Milk	1495270
NM_174671	solute carrier family 25 (mitochondrial carrier; oxoglutarate carrier), member 11 (SLC25A11), nuclear gene encoding mitochondrial protein, mRNA.	1	Meat	1457818
NM_174677	ATPase, Na+/K+ transporting, beta 2 polypeptide (ATP1B2), mRNA.	2	Meat	19397516
NM_174691	ferredoxin reductase (FDXR), nuclear gene encoding mitochondrial protein, mRNA.	1	Meat	2924777
NM_174692	family with sequence similarity 13, member A1 (FAM13A1), mRNA.	1	Milk	15234000
NM_174725	endothelial PAS domain protein 1 (EPAS1), mRNA.	2	Meat	10320777
NM_174726	nuclear factor of kappa light polypeptide gene enhancer in B-cells inhibitor, zeta (NFKBIZ), mRNA.	1	Milk	15010226
NM_174744	matrix metallopeptidase 9 (gelatinase B, 92kDa gelatinase, 92kDa type IV collagenase) (MMP9), mRNA.	3	Meat	19397516
NM_174745	matrix metallopeptidase 2 (gelatinase A, 72kDa gelatinase, 72kDa type IV collagenase) (MMP2), mRNA.	2	Meat	19397516
NM_174749	peroxiredoxin 5 (PRDX5), nuclear gene encoding mitochondrial protein, mRNA.	1	Meat	19397516
NM_174753	parathyroid hormone-like hormone (PTHLH), mRNA.	2	Milk	9584841
NM_174797	uterine milk protein (LOC286871), mRNA.	2	Milk	8942989
NM_174812	6-phosphofructo-2-kinase/fructose-2,6-biphosphatase 2 (PFKFB2), mRNA.	3	Meat	1659398
NM_174832	cathelicidin 6 (CATHL6), mRNA.	1	Disease resistance	19136450
NM_174842	binder of sperm protein homolog 1 (BSP5), mRNA.	3	Fecundity	8980140
NM_175699	conglutinin (CGN1), mRNA.	9	Meat	11282978
NM_175772	elastin (ELN), mRNA.	1	Meat	19397516
NM_175781	integrin, beta 2 (complement component 3 receptor 3 and 4 subunit) (ITGB2), mRNA.	3	Milk	1351021
NM_175786	phosphorylase, glycogen, muscle (PYGM), mRNA.	2	Meat	19397516
NM_175795	cytochrome c oxidase subunit VIIb (COX7B), nuclear gene encoding mitochondrial protein, mRNA.	1	Meat	2550462
NM_176608	growth hormone receptor (GHR), mRNA.	3	Meat, milk, growth	19397516
NM_176610	milk fat globule-EGF factor 8 protein (MFGE8), mRNA.	1	Milk	1643094
NM_176632	solute carrier family 8 (sodium/calcium exchanger), member 1 (SLC8A1), mRNA.	1	Meat	19397516
NM_176640	solute carrier family 35 (UDP-galactose transporter), member A2 (SLC35A2), mRNA.	5	Meat	11282978
NM_176664	cholinergic receptor, nicotinic, alpha 1 (muscle) (CHRNA1), mRNA.	2	Meat	19397516
NM_176674	cytochrome c oxidase subunit VIIa polypeptide 1 (muscle) (COX7A1), mRNA.	2	Meat	19397516
NM_176784	CCAAT/enhancer binding protein (C/EBP), alpha (CEBPA), mRNA.	2	Meat	19397516
NM_176855	oxytocin, prepropeptide (OXT), mRNA.	1	Fecundity	428540
NM_176872	thrombospondin 2 (THBS2), mRNA.	1	Meat	19397516
NM_177507	transglutaminase 2 (C polypeptide, protein-glutamine-gamma-glutamyltransferase) (TGM2), mRNA.	2	Meat	19397516
NM_177946	pyruvate carboxylase (PC), nuclear gene encoding mitochondrial protein, mRNA.	5	Meat	19397516
NM_177957	endothelin converting enzyme 2 (ECE2), transcript variant 2b-1, mRNA.	1	Meat	7797512
NM_178318	biglycan (BGN), mRNA.	3	Meat	19397516
NM_180995	dopamine beta-hydroxylase (dopamine beta-monooxygenase) (DBH), mRNA.	2	Meat	843373
NM_180996	growth hormone (GH1), mRNA.	3	Meat, milk, growth	19397516
NM_180998	lactotransferrin (LTF), mRNA.	2	Milk	1718281
NM_181002	amine oxidase, copper containing 3 (vascular adhesion protein 1) (AOC3), mRNA.	2	Meat	1457410
NM_181008	casein beta (CSN2), mRNA.	2	Milk	2833669
NM_181009	endothelin converting enzyme 1 (ECE1), mRNA.	1	Meat	7805846
NM_181020	growth hormone releasing hormone receptor (GHRHR), mRNA.	1	Meat	19397516
NM_181029	casein alpha s1 (CSN1S1), mRNA.	2	Milk	1343827
NM_181812	tRNA aspartic acid methyltransferase 1 (TRDMT1), mRNA.	1	Meat	11282978
NM_182654	aprataxin (APTX), mRNA.	3	Meat	11282978
NM_182655	tripartite motif-containing 21 (TRIM21), mRNA.	2	Meat	11282978
NM_182987	fucosyltransferase 10 (alpha (1,3) fucosyltransferase) (FUT10), mRNA.	3	Meat	11282978
NM_183081	toll-like receptor 9 (TLR9), mRNA.	3	Milk	14715566
NM_183407	serine/threonine kinase 25 (STE20 homolog, yeast) (STK25), mRNA.	4	Meat	11282978
NM_194266	adrenergic, beta-1-, receptor (ADRB1), mRNA.	8	Meat	19397516
NM_203361	emerin (EMD), mRNA.	1	Meat	19397516
